# Supplementary material for: Rapid evolution of bacterial mutualism in the plant rhizosphere
Source: Nat Commun. 2021 Jun 22;12:3829. doi: 10.1038/s41467-021-24005-y (PMC8219802; doi:10.1038/s41467-021-24005-y)
Supplement: Supplementary file 4 — Supplementary Data 1 [file 41467_2021_24005_MOESM4_ESM.xlsx]

## Sheet: Sheet1
Sample ID	Replicate line	Plant cycle	Colony number	Phenotype
1	Line 1	2	1	Ancestral-like
2	Line 1	4	1	Ancestral-like
3	Line 2	2	1	Ancestral-like
4	Line 2	4	1	Ancestral-like
5	Line 3	2	1	Ancestral-like
6	Line 3	4	1	Ancestral-like
7	ori	ori	1	Ancestor
8	Line 4	4	1	Ancestral-like
9	Line 4	2	1	Ancestral-like
10	Line 5	4	1	Ancestral-like
11	Line 5	2	1	Ancestral-like
13	Line 1	2	2	Ancestral-like
14	Line 1	4	2	Mutualist 1
15	Line 2	2	2	Transient
16	Line 2	4	2	Transient
17	Line 3	2	2	Ancestral-like
18	Line 3	4	2	Ancestral-like
19	ori	ori	2	Ancestor
20	Line 4	4	2	Mutualist 2
21	Line 4	2	2	Transient
22	Line 5	4	2	Ancestral-like
23	Line 5	2	2	Ancestral-like
25	Line 1	2	3	Ancestral-like
26	Line 1	4	3	Ancestral-like
27	Line 2	2	3	Transient
28	Line 2	4	3	Mutualist 1
29	Line 3	2	3	Ancestral-like
30	Line 3	4	3	Mutualist 1
31	ori	ori	3	Ancestor
32	Line 4	4	3	Ancestral-like
33	Line 4	2	3	Ancestral-like
34	Line 5	4	3	Stress-sensitive
35	Line 5	2	3	Transient
37	Line 1	2	4	Ancestral-like
38	Line 1	4	4	Ancestral-like
39	Line 2	2	4	Mutualist 2
40	Line 2	4	4	Transient
41	Line 3	2	4	Transient
42	Line 3	4	4	Ancestral-like
43	ori	ori	4	Ancestor
44	Line 4	4	4	Ancestral-like
45	Line 4	2	4	Transient
46	Line 5	4	4	Ancestral-like
47	Line 5	2	4	Transient
49	Line 1	2	5	Ancestral-like
50	Line 1	4	5	Ancestral-like
51	Line 2	2	5	Ancestral-like
52	Line 2	4	5	Ancestral-like
53	Line 3	2	5	Transient
54	Line 3	4	5	Ancestral-like
55	ori	ori	5	Ancestor
56	Line 4	4	5	Mutualist 2
57	Line 4	2	5	Ancestral-like
58	Line 5	4	5	Transient
59	Line 5	2	5	Ancestral-like
61	Line 1	2	6	Ancestral-like
62	Line 1	4	6	Ancestral-like
63	Line 2	2	6	Transient
64	Line 2	4	6	Transient
65	Line 3	2	6	Ancestral-like
66	Line 3	4	6	Transient
67	ori	ori	6	Ancestor
68	Line 4	4	6	Mutualist 2
69	Line 4	2	6	Ancestral-like
70	Line 5	4	6	Ancestral-like
71	Line 5	2	6	Ancestral-like
73	Line 1	2	7	Ancestral-like
74	Line 1	4	7	Ancestral-like
75	Line 2	2	7	Transient
76	Line 2	4	7	Stress-sensitive
77	Line 3	2	7	Transient
78	Line 3	4	7	Ancestral-like
79	ori	ori	7	Ancestor
80	Line 4	4	7	Ancestral-like
81	Line 4	2	7	Transient
82	Line 5	4	7	Ancestral-like
83	Line 5	2	7	Transient
85	Line 1	2	8	Ancestral-like
86	Line 1	4	8	Ancestral-like
87	Line 2	2	8	Ancestral-like
88	Line 2	4	8	Transient
89	Line 3	2	8	Transient
90	Line 3	4	8	Stress-sensitive
91	ori	ori	8	Ancestor
92	Line 4	4	8	Mutualist 2
93	Line 4	2	8	Ancestral-like
94	Line 5	4	8	Ancestral-like
95	Line 5	2	8	Ancestral-like
97	Line 1	2	9	Ancestral-like
98	Line 1	4	9	Ancestral-like
99	Line 2	2	9	Ancestral-like
100	Line 2	4	9	Transient
101	Line 3	2	9	Ancestral-like
102	Line 3	4	9	Ancestral-like
103	ori	ori	9	Ancestor
104	Line 4	4	9	Ancestral-like
105	Line 4	2	9	Ancestral-like
106	Line 5	4	9	Ancestral-like
107	Line 5	2	9	Ancestral-like
109	Line 1	2	10	Ancestral-like
110	Line 1	4	10	Ancestral-like
111	Line 2	2	10	Ancestral-like
112	Line 2	4	10	Transient
113	Line 3	2	10
114	Line 3	4	10	Ancestral-like
115	ori	ori	10	Ancestor
116	Line 4	4	10	Mutualist 2
117	Line 4	2	10	Ancestral-like
118	Line 5	4	10	Ancestral-like
119	Line 5	2	10	Ancestral-like
121	Line 1	2	11	Ancestral-like
122	Line 1	4	11	Transient
123	Line 2	2	11	Ancestral-like
124	Line 2	4	11	Transient
125	Line 3	2	11	Transient
126	Line 3	4	11	Ancestral-like
127	ori	ori	11	Ancestor
128	Line 4	4	11	Mutualist 2
129	Line 4	2	11	Transient
130	Line 5	4	11	Ancestral-like
131	Line 5	2	11	Transient
133	Line 1	2	12	Transient
134	Line 1	4	12	Transient
135	Line 2	2	12	Transient
136	Line 2	4	12	Transient
137	Line 3	2	12	Transient
138	Line 3	4	12	Ancestral-like
139	ori	ori	12	Ancestor
140	Line 4	4	12	Ancestral-like
141	Line 4	2	12	Ancestral-like
142	Line 5	4	12	Ancestral-like
143	Line 5	2	12	Ancestral-like
145	Line 1	2	13	Ancestral-like
146	Line 1	4	13	Transient
147	Line 2	2	13	Transient
148	Line 2	4	13	Mutualist 2
149	Line 3	2	13	Transient
150	Line 3	4	13	Ancestral-like
151	ori	ori	13	Ancestor
152	Line 4	4	13	Ancestral-like
153	Line 4	2	13	Ancestral-like
154	Line 5	4	13	Ancestral-like
155	Line 5	2	13	Ancestral-like
157	Line 1	2	14	Ancestral-like
158	Line 1	4	14	Transient
159	Line 2	2	14	Ancestral-like
160	Line 2	4	14	Stress-sensitive
161	Line 3	2	14	Transient
162	Line 3	4	14	Transient
163	ori	ori	14	Ancestor
164	Line 4	4	14	Mutualist 2
165	Line 4	2	14	Ancestral-like
166	Line 5	4	14	Ancestral-like
167	Line 5	2	14	Ancestral-like
169	Line 1	2	15	Ancestral-like
170	Line 1	4	15	Transient
171	Line 2	2	15	Ancestral-like
172	Line 2	4	15	Mutualist 2
173	Line 3	2	15	Transient
174	Line 3	4	15	Ancestral-like
175	ori	ori	15	Ancestor
176	Line 4	4	15	Ancestral-like
177	Line 4	2	15	Ancestral-like
178	Line 5	4	15	Ancestral-like
179	Line 5	2	15	Ancestral-like
181	Line 1	2	16	Ancestral-like
182	Line 1	4	16	Ancestral-like
183	Line 2	2	16	Mutualist 2
184	Line 2	4	16	Mutualist 2
185	Line 3	2	16	Ancestral-like
186	Line 3	4	16	Ancestral-like
187	ori	ori	16	Ancestor
188	Line 4	4	16	Mutualist 1
189	Line 4	2	16	Ancestral-like
190	Line 5	4	16	Transient
191	Line 5	2	16	Ancestral-like
194	Line 1	6	1	Mutualist 1
195	Line 1	6	2	Mutualist 1
196	Line 2	6	1	Mutualist 1
197	Line 2	6	2	Mutualist 2
198	Line 3	6	1	Mutualist 1
199	Line 3	6	2	Mutualist 1
200	Line 4	6	1	Mutualist 2
201	Line 4	6	2	Mutualist 2
202	Line 5	6	1	Ancestral-like
203	Line 5	6	2	Stress-sensitive
206	Line 1	6	3	Ancestral-like
207	Line 1	6	4	Ancestral-like
208	Line 2	6	3	Ancestral-like
209	Line 2	6	4	Mutualist 1
210	Line 3	6	3	Mutualist 1
211	Line 3	6	4	Mutualist 1
212	Line 4	6	3	Mutualist 2
213	Line 4	6	4	Mutualist 2
214	Line 5	6	3	Ancestral-like
215	Line 5	6	4	Ancestral-like
218	Line 1	6	5	Ancestral-like
219	Line 1	6	6	Ancestral-like
220	Line 2	6	5	Mutualist 2
221	Line 2	6	6	Mutualist 1
222	Line 3	6	5	Mutualist 1
223	Line 3	6	6	Mutualist 1
224	Line 4	6	5	Mutualist 2
225	Line 4	6	6	Mutualist 2
226	Line 5	6	5	Ancestral-like
227	Line 5	6	6	Stress-sensitive
230	Line 1	6	7	Mutualist 1
231	Line 1	6	8	Mutualist 1
232	Line 2	6	7	Mutualist 1
233	Line 2	6	8	Mutualist 2
234	Line 3	6	7	Mutualist 1
235	Line 3	6	8	Ancestral-like
236	Line 4	6	7	Mutualist 2
237	Line 4	6	8	Mutualist 2
238	Line 5	6	7	Ancestral-like
239	Line 5	6	8	Stress-sensitive
242	Line 1	6	9	Mutualist 1
243	Line 1	6	10	Mutualist 1
244	Line 2	6	9	Mutualist 1
245	Line 2	6	10	Ancestral-like
246	Line 3	6	9	Ancestral-like
247	Line 3	6	10	Ancestral-like
248	Line 4	6	9	Mutualist 2
249	Line 4	6	10	Mutualist 2
250	Line 5	6	9	Ancestral-like
251	Line 5	6	10	Mutualist 2
254	Line 1	6	11	Mutualist 1
255	Line 1	6	12	Mutualist 1
256	Line 2	6	11	Mutualist 1
257	Line 2	6	12	Mutualist 1
258	Line 3	6	11	Mutualist 1
259	Line 3	6	12	Mutualist 1
260	Line 4	6	11	Mutualist 2
261	Line 4	6	12	Mutualist 2
262	Line 5	6	11	Stress-sensitive
263	Line 5	6	12	Stress-sensitive
266	Line 1	6	13	Mutualist 1
267	Line 1	6	14	Mutualist 1
268	Line 2	6	13	Mutualist 1
269	Line 2	6	14	Mutualist 1
270	Line 3	6	13	Ancestral-like
271	Line 3	6	14	Ancestral-like
272	Line 4	6	13	Mutualist 2
273	Line 4	6	14	Mutualist 2
274	Line 5	6	13	Ancestral-like
275	Line 5	6	14	Stress-sensitive
278	Line 1	6	15	Mutualist 1
279	Line 1	6	16	Mutualist 1
280	Line 2	6	15	Mutualist 1
281	Line 2	6	16	Ancestral-like
282	Line 3	6	15	Mutualist 1
283	Line 3	6	16	Mutualist 1
284	Line 4	6	15	Ancestral-like
285	Line 4	6	16	Mutualist 2
286	Line 5	6	15	Stress-sensitive
287	Line 5	6	16	Ancestral-like

## Sheet: Sheet2 
Sample ID	Replicate line	Plant cycle	Colony number	Phenotype	Growth in 1/3KB (OD600)	Exprotese (OD440)	Tryptophane side oxidase (OD600)	IAA (OD530)	Iron concentration (mM)	Biofilm (OD590)	Verticillium Inhibition (%)	Ralstonia Inhibition (%)	Growth under water potental stress (OD600)	Growth under penicillin stress (OD600)	Growth under streptomycin stress (OD600)	Growth under streptomycin stress (OD600)	Growth under oxidative stress (OD600)	Growth under Salt stress (OD600)
1	Line 1	2	1	Ancestral-like	2.584	0.6274	0.894	0.0636	0.0154261	0.2143	16.1841	100.827	0.2678	0.3361	0.4709	0.0898	0.3817	0.4776
2	Line 1	4	1	Ancestral-like	2.468	0.5567	0.766	0.0592	0.0180103	0.1672	28.8533	101.237	0.2213	0.4124	0.3541	0.079	0.2748	0.4738
3	Line 2	2	1	Ancestral-like	2.611	0.5963	0.794	0.0583	0.0161388	0.2312	16.4571	101.393	0.2535	0.4564	0.4515	0.1527	0.3952	0.4776
4	Line 2	4	1	Ancestral-like	2.701	0.5544	1.038	0.0554	0.0169113	0.2398	12.4947	101.568	0.2591	0.5036	0.4221	0.137	0.3811	0.4711
5	Line 3	2	1	Ancestral-like	2.603	0.5346	0.722	0.0549	0.0173132	0.262	11.3776	101.607	0.2005	0.4832	0.4126	0.0768	0.3783	0.3868
6	Line 3	4	1	Ancestral-like	2.708	0.5536	0.969	0.0595	0.0166224	0.2409	10.1799	101.432	0.2076	0.4802	0.4026	0.0818	0.3649	0.475
7	ori	ori	1	Ancestor	2.722	0.565	0.926	0.0589	0.01718	0.2306	13.7917	101.568	0.2229	0.4661	0.3803	0.0891	0.3677	0.4856
8	Line 4	4	1	Ancestral-like	2.704	0.5527	0.869	0.0578	0.0162042	0.2009	18.2382	101.685	0.2461	0.5159	0.5014	0.0851	0.3833	0.501
9	Line 4	2	1	Ancestral-like	2.667	0.5488	0.969	0.0695	0.0170508	0.1569	14.4961	101.607	0.2313	0.4968	0.4414	0.0818	0.3814	0.4685
10	Line 5	4	1	Ancestral-like	2.689	0.4917	0.931	0.0553	0.017044	0.2466	15.9762	101.568	0.2547	0.5056	0.395	0.0801	0.367	0.4969
11	Line 5	2	1	Ancestral-like	2.596	0.5641	0.869	0.0687	0.0176492	0.2267	14.0834	101.802	0.2494	0.5038	0.4244	0.0768	0.3833	0.3343
13	Line 1	2	2	Ancestral-like	2.649	0.6464	0.721	0.0656	0.0166821	0.2093	22.5358	101.276	0.222	0.4309	0.3789	0.0962	0.3726	0.451
14	Line 1	4	2	Mutualist 1	1.761	0.4083	0.33	0.0534	0.0177873	0.1477	37.2498	101.588	0.2075	0.4788	0.3087	0.0923	0.2865	0.3321
15	Line 2	2	2	Transient	2.627	0.584	0.455	0.0522	0.0177214	0.2689	15.098	100.729	0.2226	0.4661	0.0489	0.162	0.3431	0.433
16	Line 2	4	2	Transient	2.608	0.4471	0.576	0.0476	0.0183306	0.2578	22.4892	101.763	0.223	0.4802	0.0322	0.1688	0.2084	0.446
17	Line 3	2	2	Ancestral-like	2.626	0.5415	0.599	0.0523	0.0177905	0.3207	10.5305	101.412	0.2134	0.4772	0.3077	0.0983	0.3756	0.4102
18	Line 3	4	2	Ancestral-like	2.704	0.5632	0.721	0.0529	0.0173226	0.1642	15.7	101.705	0.1994	0.4525	0.3529	0.0863	0.3417	0.406
19	ori	ori	2	Ancestor	2.666	0.5587	0.979	0.0574	0.0178872	0.2391	16.1561	102.056	0.1987	0.4418	0.3506	0.0812	0.4019	0.3648
20	Line 4	4	2	Mutualist 2	1.41	0.0634	0.197	0.0444	0.0081938	0.1213	3.68239	92.985	0.1939	0.3368	0.3346	0.1033	0.4646	0.2924
21	Line 4	2	2	Transient	2.382	0.5285	0.731	0.0537	0.0183836	0.3119	13.5993	101.861	0.2297	0.4144	0.032	0.1068	0.397	0.4103
22	Line 5	4	2	Ancestral-like	2.687	0.4748	0.677	0.0585	0.0175676	0.1861	20.1806	101.646	0.2342	0.4446	0.4136	0.0746	0.3867	0.4425
23	Line 5	2	2	Ancestral-like	2.68	0.5301	0.809	0.0591	0.0180164	0.2163	11.0984	101.666	0.2252	0.4604	0.3945	0.0792	0.39	0.4367
25	Line 1	2	3	Ancestral-like	2.581	0.6022	0.784	0.063	0.0170808	0.2086	13.3108	101.158	0.2115	0.4283	0.3767	0.0844	0.3757	0.4174
26	Line 1	4	3	Ancestral-like	2.612	0.5686	0.371	0.0627	0.0182709	0.2633	15.1663	101.139	0.2215	0.4087	0.3079	0.1008	0.3246	0.4061
27	Line 2	2	3	Transient	2.504	0.5659	0.501	0.0537	0.0175424	0.4029	15.2377	101.041	0.2223	0.4442	0.0348	0.1683	0.3902	0.3998
28	Line 2	4	3	Mutualist 1	2.675	0.4046	0.423	0.0461	0.0179443	0.1732	21.065	101.919	0.1859	0.5394	0.3332	0.2512	0.3449	0.4652
29	Line 3	2	3	Ancestral-like	2.456	0.503	0.683	0.0509	0.0180448	0.1982	22.5202	101.022	0.1689	0.4658	0.3034	0.0978	0.3435	0.3541
30	Line 3	4	3	Mutualist 1	2.144	0.4002	0.382	0.0419	0.0183557	0.2469	25.0615	99.2858	0.2123	0.3792	0.3023	0.0946	0.2872	0.3613
31	ori	ori	3	Ancestor	2.678	0.5328	0.82	0.0564	0.0177954	0.2131	20.9377	101.198	0.1771	0.3958	0.3433	0.0934	0.3966	0.454
32	Line 4	4	3	Ancestral-like	2.707	0.5192	0.692	0.0527	0.0177104	0.2226	18.1234	101.685	0.1524	0.4145	0.3716	0.0885	0.4255	0.3969
33	Line 4	2	3	Ancestral-like	2.735	0.5253	0.79	0.0564	0.018268	0.2066	17.0343	101.178	0.1871	0.4474	0.317	0.0828	0.3892	0.3876
34	Line 5	4	3	Stress-sensitive	0.904	0.372	0.044	0.0734	0.0089384	0.916	98.275	101.861	0.1467	0.0307	0.0319	0.0303	0.389	0.2938
35	Line 5	2	3	Transient	2.544	0.5084	0.703	0.0652	0.0182306	0.3063	16.364	101.705	0.2302	0.361	0.0321	0.0846	0.0332	0.3379
37	Line 1	2	4	Ancestral-like	2.517	0.6396	0.889	0.056	0.0168642	0.2002	20.6306	101.002	0.3104	0.4203	0.3014	0.088	0.4002	0.4145
38	Line 1	4	4	Ancestral-like	2.523	0.5748	0.874	0.0599	0.0166287	0.2422	25.6294	101.178	0.2413	0.4061	0.3682	0.0853	0.3918	0.4077
39	Line 2	2	4	Mutualist 2	1.408	0.0888	0.161	0.047	0.00975208	0.1766	1.51035	87.7765	0.1889	0.3824	0.3802	0.1071	0.3916	0.335
40	Line 2	4	4	Transient	2.635	0.5463	0.341	0.0574	0.0176398	0.2519	19.6407	101.549	0.1738	0.3714	0.0319	0.1229	0.0331	0.3557
41	Line 3	2	4	Transient	2.575	0.5268	0.597	0.0551	0.0179914	0.2274	17.1801	101.354	0.1932	0.3719	0.0335	0.0903	0.3977	0.4041
42	Line 3	4	4	Ancestral-like	2.76	0.4962	0.914	0.053	0.0166255	0.3616	18.8805	100.983	0.1884	0.4037	0.37	0.0877	0.4295	0.5076
43	ori	ori	4	Ancestor	2.722	0.4963	0.872	0.0589	0.0179042	0.2167	17.1212	101.724	0.1814	0.4359	0.3428	0.0935	0.3936	0.464
44	Line 4	4	4	Ancestral-like	2.64	0.5272	0.783	0.0556	0.0174486	0.233	16.3423	100.885	0.1848	0.4166	0.3323	0.1797	0.4215	0.4361
45	Line 4	2	4	Transient	2.456	0.5481	0.665	0.0557	0.0184142	0.3527	17.8441	101.705	0.1879	0.3175	0.0317	0.1034	0.4062	0.3609
46	Line 5	4	4	Ancestral-like	2.552	0.487	0.963	0.0568	0.017928	0.2296	18.7688	101.022	0.177	0.3973	0.2985	0.0776	0.4105	0.4171
47	Line 5	2	4	Transient	2.577	0.5479	0.721	0.0517	0.0183326	0.2823	18.2506	101.354	0.208	0.4109	0.0326	0.0782	0.3649	0.3974
49	Line 1	2	5	Ancestral-like	2.506	0.6385	0.934	0.0521	0.017197	0.2295	18.4647	100.671	0.2605	0.3759	0.293	0.1054	0.3777	0.3891
50	Line 1	4	5	Ancestral-like	2.707	0.5749	0.767	0.061	0.0166569	0.249	24.9374	101.373	0.2413	0.3926	0.3592	0.1032	0.3923	0.3835
51	Line 2	2	5	Ancestral-like	2.634	0.5692	0.476	0.0534	0.0168736	0.2221	16.9567	101.217	0.2246	0.435	0.2173	0.0875	0.3873	0.4196
52	Line 2	4	5	Ancestral-like	2.699	0.5244	0.638	0.0577	0.0159724	0.2463	24.2672	101.237	0.2229	0.4201	0.3326	0.1743	0.4215	0.4673
53	Line 3	2	5	Transient	2.255	0.5207	0.622	0.0575	0.0180323	0.4304	24.0903	100.671	0.2107	0.3922	0.032	0.1136	0.0905	0.3993
54	Line 3	4	5	Ancestral-like	2.708	0.4638	0.813	0.0524	0.0168453	0.1977	17.5835	95.9501	0.1552	0.4008	0.3405	0.0876	0.4135	0.4511
55	ori	ori	5	Ancestor	2.695	0.5372	0.851	0.0552	0.0182136	0.2282	14.524	101.178	0.176	0.4249	0.3282	0.0789	0.4159	0.4597
56	Line 4	4	5	Mutualist 2	1.347	0.0641	0.236	0.0459	0.0096932	0.2075	1.3521	101.158	0.2104	0.2933	0.3064	0.0972	0.3651	0.2038
57	Line 4	2	5	Ancestral-like	2.404	0.535	0.699	0.0642	0.0185332	0.3586	20.8136	101.685	0.1995	0.3918	0.2986	0.0987	0.4278	0.3837
58	Line 5	4	5	Transient	2.508	0.5076	0.589	0.057	0.0180266	0.2523	22.0672	101.276	0.1909	0.3488	0.0318	0.0338	0.4008	0.4053
59	Line 5	2	5	Ancestral-like	2.676	0.542	0.742	0.0684	0.0181388	0.245	19.5538	101.158	0.1786	0.3362	0.2766	0.084	0.4045	0.4039
61	Line 1	2	6	Ancestral-like	2.592	0.6073	0.901	0.0858	0.0172912	0.2076	16.8853	100.827	0.2492	0.4007	0.294	0.0892	0.3907	0.4419
62	Line 1	4	6	Ancestral-like	2.737	0.5791	0.816	0.0552	0.0169615	0.2205	27.6897	101.178	0.249	0.3788	0.2959	0.0943	0.3786	0.4081
63	Line 2	2	6	Transient	1.823	0.5381	0.633	0.056	0.0177968	0.5183	26.132	100.963	0.2226	0.3731	0.0329	0.1105	0.3917	0.3553
64	Line 2	4	6	Transient	2.517	0.4333	0.575	0.0421	0.0182929	0.217	20.1961	101.256	0.2807	0.4626	0.0337	0.1387	0.1627	0.448
65	Line 3	2	6	Ancestral-like	2.721	0.5376	0.694	0.0544	0.0176241	0.2465	13.8414	101.705	0.1987	0.3821	0.3234	0.0897	0.3845	0.4222
66	Line 3	4	6	Transient	2.708	0.5216	0.941	0.0556	0.0171719	0.2287	21.1829	100.846	0.1886	0.3499	0.0331	0.0422	0.3887	0.5163
67	ori	ori	6	Ancestor	2.645	0.5276	0.8	0.0531	0.0180878	0.2616	20.5964	101.022	0.1694	0.3906	0.2948	0.0835	0.4147	0.4816
68	Line 4	4	6	Mutualist 2	1.348	0.0624	0.233	0.0465	0.0090608	0.1388	4.20679	101.139	0.1786	0.3051	0.3358	0.0972	0.3725	0.2218
69	Line 4	2	6	Ancestral-like	2.532	0.5452	0.899	0.0555	0.0184992	0.2373	16.1655	101.022	0.1642	0.3579	0.2704	0.0872	0.3906	0.4101
70	Line 5	4	6	Ancestral-like	2.582	0.4929	0.557	0.057	0.0179586	0.2528	24.0438	101.158	0.165	0.3534	0.3483	0.0819	0.4064	0.417
71	Line 5	2	6	Ancestral-like	2.621	0.5229	0.709	0.0578	0.0181048	0.2998	21.6607	101.9	0.165	0.4325	0.2774	0.0824	0.4034	0.4197
73	Line 1	2	7	Ancestral-like	2.625	0.5917	0.862	0.0895	0.0171405	0.2084	16.4913	100.846	0.2352	0.3802	0.2958	0.0964	0.3887	0.3787
74	Line 1	4	7	Ancestral-like	2.7	0.5898	0.659	0.0554	0.016905	0.2493	21.8934	100.983	0.2832	0.3658	0.3179	0.0866	0.3752	0.4119
75	Line 2	2	7	Transient	2.647	0.5353	0.72	0.0544	0.017219	0.2801	17.869	101.412	0.2467	0.3755	0.0333	0.0839	0.3803	0.4553
76	Line 2	4	7	Stress-sensitive	0.802	0.4062	0.044	0.0633	0.0094318	1.5719	98.1354	100.963	0.0358	0.0376	0.0315	0.0331	0.0332	0.0349
77	Line 3	2	7	Transient	2.009	0.5208	0.571	0.0484	0.0179946	0.6038	18.6633	100.905	0.2002	0.3356	0.0331	0.0532	0.378	0.435
78	Line 3	4	7	Ancestral-like	2.77	0.528	0.815	0.0508	0.0169804	0.1859	20.3854	100.593	0.233	0.3632	0.3139	0.0924	0.4129	0.3995
79	ori	ori	7	Ancestor	2.657	0.5049	0.821	0.0537	0.0180946	0.1992	21.9803	101.529	0.1957	0.3892	0.2968	0.1239	0.418	0.4438
80	Line 4	4	7	Ancestral-like	2.77	0.5331	0.915	0.0565	0.017588	0.23	20.3265	101.08	0.1816	0.3699	0.3585	0.0944	0.4124	0.4696
81	Line 4	2	7	Transient	2.067	0.5181	0.584	0.0517	0.0186522	0.6395	18.0086	101.568	0.1791	0.357	0.0345	0.0887	0.0354	0.3835
82	Line 5	4	7	Ancestral-like	2.624	0.5012	0.966	0.0741	0.017843	0.2242	19.1474	101.256	0.1927	0.3924	0.3522	0.0821	0.4116	0.4236
83	Line 5	2	7	Transient	2.63	0.5313	0.794	0.0589	0.018166	0.3606	19.4421	101.022	0.1796	0.4036	0.033	0.0879	0.4168	0.4164
85	Line 1	2	8	Ancestral-like	2.438	0.6234	0.391	0.0614	0.0166569	0.2128	19.0605	100.651	0.2845	0.3714	0.3008	0.075	0.3835	0.3999
86	Line 1	4	8	Ancestral-like	2.594	0.6342	0.674	0.0517	0.0160635	0.2318	16.8388	101.158	0.2037	0.3627	0.2913	0.1098	0.3702	0.403
87	Line 2	2	8	Ancestral-like	2.342	0.5767	0.75	0.054	0.0165502	0.244	9.2087	101.041	0.3053	0.3503	0.3006	0.0811	0.3973	0.3528
88	Line 2	4	8	Transient	2.618	0.4566	0.691	0.045	0.0183243	0.3323	24.323	101.217	0.2987	0.4427	0.035	0.1333	0.2816	0.4352
89	Line 3	2	8	Transient	2.691	0.5516	0.839	0.0573	0.0173854	0.251	20.1062	100.261	0.2735	0.3495	0.1214	0.0859	0.3809	0.3741
90	Line 3	4	8	Stress-sensitive	0.991	0.4426	0.173	0.0738	0.00846154	0.8851	97.7506	101.295	0.1486	0.2385	0.0329	0.0339	0.0341	0.2969
91	ori	ori	8	Ancestor	2.726	0.5607	0.863	0.064	0.0178124	0.2495	17.4873	100.846	0.2571	0.4186	0.3288	0.0704	0.4212	0.4974
92	Line 4	4	8	Mutualist 2	1.37	0.0693	0.236	0.0482	0.00936	0.1445	7.24765	100.729	0.2107	0.3476	0.2911	0.0989	0.3584	0.2817
93	Line 4	2	8	Ancestral-like	2.592	0.5521	0.901	0.0598	0.0178362	0.2073	10.8098	100.456	0.221	0.3981	0.3124	0.0845	0.414	0.4546
94	Line 5	4	8	Ancestral-like	2.698	0.5459	0.89	0.0501	0.0173602	0.2157	9.36384	101.041	0.2035	0.3817	0.3118	0.0746	0.4249	0.4677
95	Line 5	2	8	Ancestral-like	2.655	0.5566	0.999	0.0584	0.0164796	0.2924	12.9167	101.178	0.239	0.4291	0.3314	0.0951	0.4356	0.4165
97	Line 1	2	9	Ancestral-like	2.567	0.6789	1.449	0.0475	0.0172995	0.2275	23.628	101.549	0.1693	0.4007	0.3084	0.0881	0.3431	0.4224
98	Line 1	4	9	Ancestral-like	2.748	0.5488	0.893	0.0529	0.0160759	0.1964	20.5654	101.49	0.221	0.406	0.3382	0.0956	0.3208	0.4695
99	Line 2	2	9	Ancestral-like	2.771	0.5073	0.868	0.0512	0.0175066	0.2839	19.5197	101.568	0.2583	0.4078	0.2999	0.1884	0.3744	0.4413
100	Line 2	4	9	Transient	2.626	0.4152	0.609	0.0425	0.0175282	0.5688	21.2946	101.958	0.25	0.3653	0.0312	0.0331	0.0335	0.5412
101	Line 3	2	9	Ancestral-like	2.549	0.4784	0.838	0.053	0.0177507	0.316	19.6097	101.51	0.195	0.4209	0.3389	0.0763	0.3747	0.4544
102	Line 3	4	9	Ancestral-like	2.76	0.4983	1.298	0.0523	0.0158596	0.252	19.1101	101.549	0.2089	0.4166	0.2742	0.0986	0.3815	0.4978
103	ori	ori	9	Ancestor	2.69	0.5126	0.904	0.0576	0.0167773	0.2663	18.7998	101.119	0.2596	0.4582	0.425	0.0906	0.3716	0.4966
104	Line 4	4	9	Ancestral-like	2.746	0.5364	0.85	0.0855	0.0163279	0.2725	18.0458	101.276	0.2461	0.3748	0.2833	0.1431	0.405	0.5249
105	Line 4	2	9	Ancestral-like	2.5	0.4862	1.176	0.0509	0.017199	0.3604	20.8726	101.568	0.2484	0.3739	0.3867	0.0864	0.3829	0.4393
106	Line 5	4	9	Ancestral-like	2.839	0.5287	1.11	0.0545	0.0144586	0.2598	21.4001	101.49	0.2208	0.3927	0.3103	0.1169	0.3743	0.4643
107	Line 5	2	9	Ancestral-like	2.684	0.5311	0.932	0.0486	0.0179337	0.3414	32.2541	101.237	0.3077	0.4002	0.383	0.0914	0.3649	0.4246
109	Line 1	2	10	Ancestral-like	2.504	0.5746	1.441	0.0614	0.0175838	0.2392	16.9102	101.471	0.1555	0.4091	0.3142	0.1109	0.3516	0.42
110	Line 1	4	10	Ancestral-like	2.668	0.5261	0.939	0.0544	0.0176981	0.2437	27.2088	101.334	0.2256	0.4581	0.3525	0.077	0.3398	0.3975
111	Line 2	2	10	Ancestral-like	2.701	0.483	0.85	0.054	0.0181184	0.2647	17.0839	100.827	0.2249	0.4347	0.3348	0.1005	0.3585	0.4305
112	Line 2	4	10	Transient	2.748	0.4131	0.615	0.0505	0.0177599	0.2185	28.2172	101.705	0.2994	0.3993	0.0312	0.1339	0.3001	0.477
113	Line 3	2	10
114	Line 3	4	10	Ancestral-like	2.772	0.4803	0.861	0.0653	0.0169411	0.2487	21.2387	101.178	0.1912	0.4128	0.3347	0.12	0.3882	0.4446
115	ori	ori	10	Ancestor	2.597	0.5098	0.974	0.0512	0.0175251	0.2598	17.7852	101.432	0.1825	0.4292	0.3255	0.0902	0.3856	0.4672
116	Line 4	4	10	Mutualist 2	1.408	0.0759	0.227	0.0416	0.0093343	0.1758	9.74861	100.768	0.2064	0.3977	0.3082	0.1555	0.3456	0.3749
117	Line 4	2	10	Ancestral-like	2.621	0.5407	0.826	0.0496	0.0179213	0.4365	23.0819	101.588	0.2038	0.4032	0.3292	0.1049	0.3798	0.4003
118	Line 5	4	10	Ancestral-like	2.747	0.5195	0.362	0.0756	0.0164798	0.2522	16.0941	101.607	0.2083	0.3848	0.338	0.116	0.3825	0.4258
119	Line 5	2	10	Ancestral-like	2.448	0.5355	0.629	0.0472	0.0175679	0.6156	20.2861	101.646	0.2224	0.4382	0.3251	0.0518	0.3838	0.3736
121	Line 1	2	11	Ancestral-like	2.481	0.5265	0.831	0.0524	0.0179701	0.3602	21.6297	101.178	0.1509	0.426	0.3013	0.094	0.3478	0.3791
122	Line 1	4	11	Transient	2.231	0.3314	0.301	0.0414	0.018415	0.3192	36.0055	101.822	0.1905	0.3246	0.0312	0.035	0.2958	0.3561
123	Line 2	2	11	Ancestral-like	2.677	0.49	0.756	0.048	0.0183007	0.2641	21.4994	101.178	0.2344	0.4436	0.3547	0.1188	0.3655	0.4179
124	Line 2	4	11	Transient	2.799	0.4188	0.566	0.0475	0.0180813	0.3793	21.3194	101.49	0.2547	0.4006	0.0312	0.0761	0.3036	0.4855
125	Line 3	2	11	Transient	2.623	0.484	0.657	0.0784	0.017899	0.269	23.2029	101.08	0.1838	0.4843	0.0312	0.0898	0.3249	0.3577
126	Line 3	4	11	Ancestral-like	2.798	0.472	0.807	0.0642	0.0168608	0.2062	21.9369	100.983	0.188	0.447	0.3624	0.0963	0.3839	0.4408
127	ori	ori	11	Ancestor	2.718	0.5168	0.833	0.0444	0.017726	0.2596	21.4063	101.354	0.1841	0.4141	0.3341	0.0886	0.4061	0.4265
128	Line 4	4	11	Mutualist 2	1.349	0.0789	0.22	0.0421	0.0091793	0.1973	4.2192	100.495	0.1907	0.4023	0.2736	0.1233	0.3857	0.3251
129	Line 4	2	11	Transient	2.534	0.5148	0.728	0.0445	0.0177539	0.3256	21.9028	101.49	0.1922	0.4102	0.1316	0.1171	0.3894	0.3803
130	Line 5	4	11	Ancestral-like	2.781	0.5203	0.224	0.0608	0.016083	0.2959	22.1541	101.237	0.2155	0.3729	0.3234	0.1117	0.3886	0.375
131	Line 5	2	11	Transient	2.769	0.5358	0.771	0.0553	0.0173664	0.2936	20.1372	101.588	0.2396	0.4454	0.0312	0.1111	0.4114	0.3803
133	Line 1	2	12	Transient	2.33	0.5455	0.848	0.0522	0.0179175	0.3524	26.8798	101.529	0.1273	0.4348	0.0319	0.0919	0.3729	0.3807
134	Line 1	4	12	Transient	2.74	0.5272	0.604	0.0561	0.0173119	0.2146	20.885	101.178	0.2138	0.4314	0.0312	0.0892	0.3661	0.4144
135	Line 2	2	12	Transient	2.494	0.4884	0.693	0.0499	0.0183161	0.2632	28.8409	100.203	0.2156	0.4692	0.0318	0.1041	0.3903	0.4279
136	Line 2	4	12	Transient	2.734	0.399	0.669	0.0499	0.0178341	0.1862	28.2637	101.276	0.2653	0.4083	0.0312	0.1847	0.3567	0.4968
137	Line 3	2	12	Transient	2.621	0.4845	0.654	0.0457	0.0177847	0.2572	27.3267	101.393	0.1729	0.4595	0.0312	0.086	0.3983	0.3708
138	Line 3	4	12	Ancestral-like	2.746	0.4694	0.614	0.061	0.0168268	0.2046	16.7519	100.905	0.1805	0.4871	0.3642	0.0813	0.3978	0.366
139	ori	ori	12	Ancestor	2.673	0.5317	0.892	0.042	0.0173335	0.2144	24.2486	101.744	0.1899	0.4206	0.3108	0.0982	0.4157	0.4029
140	Line 4	4	12	Ancestral-like	2.736	0.5561	0.72	0.0654	0.0165542	0.2199	20.5002	101.471	0.1913	0.3805	0.3239	0.1242	0.4216	0.4147
141	Line 4	2	12	Ancestral-like	2.684	0.5392	0.883	0.0448	0.0173726	0.284	23.569	100.885	0.1878	0.4032	0.3733	0.139	0.4104	0.4129
142	Line 5	4	12	Ancestral-like	2.787	0.5278	0.335	0.0482	0.016238	0.2821	21.2636	101.49	0.2013	0.3571	0.3623	0.1063	0.4092	0.3949
143	Line 5	2	12	Ancestral-like	2.822	0.5613	0.811	0.0481	0.0170626	0.2783	19.2187	101.802	0.219	0.4198	0.378	0.1293	0.4073	0.3957
145	Line 1	2	13	Ancestral-like	2.566	0.5372	0.918	0.0501	0.0178526	0.3216	22.4271	100.866	0.1921	0.385	0.3152	0.0986	0.3825	0.3817
146	Line 1	4	13	Transient	2.717	0.5201	0.591	0.0575	0.0170647	0.2141	28.1086	101.315	0.2097	0.4823	0.0312	0.0386	0.3976	0.3647
147	Line 2	2	13	Transient	2.491	0.4905	0.625	0.0554	0.0182265	0.2867	19.8331	101.139	0.2033	0.466	0.0318	0.1349	0.0473	0.3674
148	Line 2	4	13	Mutualist 2	1.313	0.0656	0.044	0.0434	0.00873405	0.2019	17.2267	100.768	0.2047	0.407	0.0312	0.0373	0.0307	0.3066
149	Line 3	2	13	Transient	2.698	0.4851	0.738	0.0529	0.0171728	0.1765	18.4213	100.866	0.1938	0.4724	0.0548	0.0923	0.4362	0.4229
150	Line 3	4	13	Ancestral-like	2.625	0.4789	0.659	0.0586	0.0165641	0.1925	21.9431	100.983	0.1758	0.4747	0.3347	0.0783	0.3352	0.3631
151	ori	ori	13	Ancestor	2.52	0.5252	0.873	0.0481	0.0171049	0.1985	27.0319	100.866	0.1959	0.4069	0.315	0.0896	0.3753	0.4754
152	Line 4	4	13	Ancestral-like	2.714	0.5672	0.542	0.0543	0.0163744	0.22	20.3885	101.002	0.2192	0.407	0.3633	0.1162	0.4097	0.3961
153	Line 4	2	13	Ancestral-like	2.66	0.5489	0.809	0.052	0.0166689	0.2333	24.4223	101.354	0.2042	0.4125	0.3696	0.1416	0.4225	0.415
154	Line 5	4	13	Ancestral-like	2.685	0.5212	0.925	0.0502	0.0161822	0.2509	22.8554	101.432	0.1921	0.3828	0.3486	0.1065	0.4189	0.4447
155	Line 5	2	13	Ancestral-like	2.58	0.539	0.594	0.0522	0.017168	0.393	22.0734	101.529	0.209	0.4225	0.3496	0.0989	0.4215	0.3611
157	Line 1	2	14	Ancestral-like	2.586	0.5598	0.742	0.0491	0.017077	0.3124	-90.6713	47.8452	0.1531	0.4166	0.3243	0.0879	0.3906	0.3545
158	Line 1	4	14	Transient	2.712	0.5358	0.595	0.0561	0.0172099	0.2625	27.4632	101.237	0.2194	0.491	0.0312	0.0347	0.3929	0.3354
159	Line 2	2	14	Ancestral-like	2.289	0.499	0.592	0.053	0.0174386	0.3879	27.336	101.002	0.1949	0.4704	0.3154	0.0786	0.3766	0.3469
160	Line 2	4	14	Stress-sensitive	1.421	0.3913	0.586	0.0465	0.0127881	0.7615	23.5814	101.393	0.2033	0.0345	0.0312	0.0341	0.0304	0.4499
161	Line 3	2	14	Transient	2.337	0.4839	0.623	0.0469	0.0167093	0.2736	27.6183	100.885	0.1807	0.4825	0.0321	0.0801	0.4	0.3408
162	Line 3	4	14	Transient	2.618	0.482	0.661	0.0459	0.0150964	0.2169	24.7047	101.061	0.1705	0.4512	0.0312	0.0323	0.4127	0.3811
163	ori	ori	14	Ancestor	2.657	0.5126	0.945	0.0426	0.0159863	0.1953	25.648	100.924	0.1849	0.4217	0.2751	0.0983	0.4097	0.4607
164	Line 4	4	14	Mutualist 2	1.287	0.1161	0.195	0.0453	0.0118701	0.1164	11.0673	101.178	0.1964	0.3586	0.2602	0.1455	0.3566	0.3405
165	Line 4	2	14	Ancestral-like	2.601	0.5162	0.586	0.0519	0.0135131	0.2256	25.9024	101.49	0.1829	0.4007	0.2989	0.1185	0.4177	0.4197
166	Line 5	4	14	Ancestral-like	2.673	0.5207	0.913	0.0526	0.0135131	0.2073	23.2649	101.432	0.1916	0.3889	0.32	0.1106	0.4305	0.4689
167	Line 5	2	14	Ancestral-like	2.775	0.5401	0.948	0.0544	0.0147128	0.1961	24.4285	101.549	0.2148	0.4117	0.3632	0.1139	0.4186	0.4263
169	Line 1	2	15	Ancestral-like	2.489	0.5229	0.977	0.0546	0.0143949	0.2079	-90.0321	53.4438	0.2033	0.4144	0.3427	0.1074	0.3791	0.3824
170	Line 1	4	15	Transient	2.659	0.5335	0.951	0.053	0.0149975	0.2251	22.5606	100.983	0.2388	0.4986	0.0312	0.088	0.3816	0.4479
171	Line 2	2	15	Ancestral-like	2.6	0.5074	0.711	0.053	0.015461	0.2018	23.9879	101.198	0.2365	0.5027	0.3428	0.1186	0.3972	0.4024
172	Line 2	4	15	Mutualist 2	1.297	0.062	0.143	0.0404	0.0107735	0.2244	16.5906	100.788	0.1893	0.385	0.2501	0.0331	0.3833	0.3424
173	Line 3	2	15	Transient	2.646	0.4791	0.746	0.0498	0.0125409	0.1843	30.1845	101.237	0.182	0.4383	0.0321	0.1118	0.3872	0.3976
174	Line 3	4	15	Ancestral-like	2.648	0.515	0.751	0.0499	0.0101647	0.2091	24.835	101.237	0.2203	0.4616	0.3482	0.1171	0.4107	0.4145
175	ori	ori	15	Ancestor	2.686	0.5259	1.043	0.0472	0.0114996	0.2347	29.1171	101.666	0.1994	0.3844	0.3124	0.0768	0.3864	0.4413
176	Line 4	4	15	Ancestral-like	2.656	0.5531	0.724	0.049	0.0116748	0.1488	19.6066	101.139	0.2097	0.4063	0.3434	0.1309	0.4241	0.3982
177	Line 4	2	15	Ancestral-like	2.461	0.5342	0.446	0.0662	0.0138758	0.303	38.9378	101.119	0.236	0.3975	0.3296	0.122	0.4076	0.3674
178	Line 5	4	15	Ancestral-like	2.692	0.5018	0.574	0.0535	0.0106642	0.2467	35.1864	101.08	0.2064	0.4072	0.3388	0.0521	0.4035	0.4337
179	Line 5	2	15	Ancestral-like	2.663	0.5202	0.525	0.0473	0.0143315	0.3704	33.7001	101.666	0.1913	0.4281	0.367	0.1153	0.4287	0.409
181	Line 1	2	16	Ancestral-like	2.529	0.5841	0.851	0.0527	0.0123679	0.1877	32.3689	100.983	0.1478	0.4019	0.3344	0.089	0.3821	0.3607
182	Line 1	4	16	Ancestral-like	2.761	0.5256	0.94	0.0586	0.00858882	0.1677	35.2546	100.164	0.1748	0.4577	0.3202	0.0947	0.4118	0.4034
183	Line 2	2	16	Mutualist 2	1.251	0.0722	0.184	0.0408	0.0118673	0.1033	13.9748	100.944	0.1428	0.3719	0.2635	0.0526	0.3673	0.3161
184	Line 2	4	16	Mutualist 2	1.253	0.0642	0.142	0.0582	0.0112339	0.3062	8.92633	100.69	0.1436	0.3716	0.0312	0.037	0.0321	0.3321
185	Line 3	2	16	Ancestral-like	2.643	0.5282	0.892	0.0546	0.0129241	0.1962	32.9057	100.924	0.2084	0.4475	0.374	0.1412	0.3908	0.3485
186	Line 3	4	16	Ancestral-like	2.671	0.5075	0.873	0.0508	0.00891327	0.1307	36.9643	100.632	0.1831	0.4133	0.3462	0.1325	0.3666	0.4152
187	ori	ori	16	Ancestor	2.614	0.5167	0.85	0.0452	0.0107549	0.1648	33.3339	101.237	0.2318	0.3775	0.3305	0.0707	0.4116	0.4091
188	Line 4	4	16	Mutualist 1	1.401	0.1232	0.257	0.0521	0.0175927	0.1373	19.8021	100.924	0.2711	0.3545	0.2963	0.1698	0.3369	0.2596
189	Line 4	2	16	Ancestral-like	2.62	0.5491	0.772	0.0453	0.0112563	0.2393	33.0857	101.217	0.2163	0.3601	0.3734	0.1228	0.4287	0.3448
190	Line 5	4	16	Transient	2.682	0.5113	0.766	0.0555	0.0132961	0.2412	29.6973	101.549	0.3059	0.4139	0.0344	0.0335	0.4096	0.3814
191	Line 5	2	16	Ancestral-like	2.71	0.5353	0.988	0.0494	0.0102488	0.2575	29.3001	101.061	0.3161	0.4055	0.3788	0.1189	0.4147	0.4142
194	Line 1	6	1	Mutualist 1	2.466	0.3301	0.324	0.0467	0.0179192	0.213	28.3134	100.905	0.1891	0.4785	0.3589	0.1057	0.2844	0.4996
195	Line 1	6	2	Mutualist 1	2.66	0.3228	0.303	0.0488	0.0183903	0.236	28.8719	101.724	0.1905	0.4634	0.3647	0.077	0.3584	0.3471
196	Line 2	6	1	Mutualist 1	2.013	0.1001	0.257	0.0424	0.0163429	0.655	21.971	101.685	0.1772	0.3732	0.3106	0.1812	0.2375	0.3748
197	Line 2	6	2	Mutualist 2	1.656	0.0624	0.188	0.0464	0.00871551	0.303	7.11423	58.9253	0.2672	0.5439	0.381	0.1863	0.3807	0.4771
198	Line 3	6	1	Mutualist 1	2.748	0.4443	0.319	0.0431	0.017668	0.214	30.6065	101.315	0.2174	0.4003	0.4766	0.1034	0.2579	0.4718
199	Line 3	6	2	Mutualist 1	2.654	0.4172	0.279	0.0461	0.0185664	0.196	24.7326	101.822	0.2844	0.3852	0.3903	0.1005	0.2801	0.4382
200	Line 4	6	1	Mutualist 2	0.704	0.0623	0.248	0.0436	0.0075036	0.219	6.24541	47.6891	0.1825	0.2482	0.2956	0.1274	0.491	0.2882
201	Line 4	6	2	Mutualist 2	0.657	0.074	0.27	0.0437	0.0083268	0.241	6.8691	38.1891	0.143	0.2661	0.2683	0.1135	0.4958	0.2822
202	Line 5	6	1	Ancestral-like	2.75	0.5168	1.117	0.0488	0.0184754	0.316	23.3177	101.549	0.1754	0.4577	0.5563	0.0718	0.4126	0.4998
203	Line 5	6	2	Stress-sensitive	0.805	0.4104	0.189	0.0878	0.0082214	1.227	98.2874	101.861	0.2219	0.4074	0.4149	0.1004	0.3824	0.4619
206	Line 1	6	3	Ancestral-like	2.764	0.581	0.755	0.0775	0.0186603	0.217	24.4254	101.724	0.1658	0.442	0.3436	0.0928	0.3617	0.4428
207	Line 1	6	4	Ancestral-like	2.707	0.483	0.724	0.0685	0.0188569	0.228	21.5738	101.217	0.1531	0.396	0.3257	0.164	0.35	0.3692
208	Line 2	6	3	Ancestral-like	2.771	0.4077	0.651	0.0584	0.0184342	0.211	22.3682	101.744	0.207	0.3402	0.4002	0.1961	0.3859	0.3509
209	Line 2	6	4	Mutualist 1	1.985	0.0952	0.239	0.0409	0.015909	0.396	20.3761	101.549	0.2041	0.3183	0.3287	0.1937	0.2918	0.3651
210	Line 3	6	3	Mutualist 1	2.597	0.4156	0.335	0.0471	0.0178313	0.16	26.7247	101.198	0.249	0.3563	0.3196	0.1274	0.2709	0.4142
211	Line 3	6	4	Mutualist 1	2.649	0.4269	0.316	0.0493	0.0183841	0.152	29.8183	101.061	0.2269	0.3488	0.3154	0.1187	0.295	0.4364
212	Line 4	6	3	Mutualist 2	1.125	0.0599	0.255	0.0413	0.010686	0.245	15.4114	100.651	0.1521	0.2168	0.2851	0.1384	0.4683	0.2405
213	Line 4	6	4	Mutualist 2	1.468	0.0679	0.236	0.0439	0.009325	0.153	7.26937	77.8473	0.1955	0.224	0.3382	0.1087	0.4497	0.2043
214	Line 5	6	3	Ancestral-like	2.715	0.5202	1.092	0.0548	0.0187882	0.233	17.1615	101.763	0.2257	0.4088	0.3152	0.1289	0.3897	0.4326
215	Line 5	6	4	Ancestral-like	2.779	0.5126	0.94	0.0566	0.0174222	0.269	18.9457	101.373	0.2023	0.4312	0.2649	0.0894	0.4091	0.477
218	Line 1	6	5	Ancestral-like	2.744	0.5312	0.644	0.0702	0.0185252	0.214	18.8619	101.178	0.1651	0.4026	0.2978	0.1362	0.3386	0.384
219	Line 1	6	6	Ancestral-like	2.722	0.4599	0.763	0.0586	0.0185757	0.229	22.9391	101.002	0.1976	0.3675	0.3013	0.1227	0.3193	0.3558
220	Line 2	6	5	Mutualist 2	1.571	0.0672	0.174	0.0425	0.0086625	0.227	8.10096	57.9304	0.2096	0.3268	0.2293	0.1964	0.2915	0.3758
221	Line 2	6	6	Mutualist 1	1.978	0.0927	0.246	0.0418	0.0169782	0.511	20.6926	100.846	0.1928	0.3369	0.2194	0.197	0.2957	0.3731
222	Line 3	6	5	Mutualist 1	2.666	0.4065	0.325	0.0467	0.0181422	0.166	27.2491	101.627	0.179	0.3923	0.2877	0.169	0.4339	0.4605
223	Line 3	6	6	Mutualist 1	2.661	0.391	0.322	0.0423	0.0182574	0.164	24.6116	101.334	0.2201	0.3311	0.2829	0.1147	0.2909	0.3983
224	Line 4	6	5	Mutualist 2	1.088	0.0686	0.252	0.0416	0.01072	0.179	4.60086	100.495	0.224	0.2454	0.3121	0.123	0.4499	0.2494
225	Line 4	6	6	Mutualist 2	1.418	0.067	0.238	0.0459	0.0099512	0.166	8.6781	80.3443	0.1326	0.2306	0.2433	0.1212	0.3619	0.1596
226	Line 5	6	5	Ancestral-like	2.614	0.4962	1.142	0.0501	0.0177648	0.183	23.8235	101.549	0.207	0.4062	0.2934	0.0786	0.4219	0.516
227	Line 5	6	6	Stress-sensitive	0.688	0.376	0.154	0.0925	0.0108099	1.105	99.181	100.963	0.1454	0.3143	0.0332	0.0361	0.0325	0.3031
230	Line 1	6	7	Mutualist 1	2.46	0.3245	0.355	0.0498	0.0181579	0.169	33.6783	101.412	0.1686	0.3576	0.3034	0.1118	0.2977	0.3804
231	Line 1	6	8	Mutualist 1	2.53	0.316	0.357	0.05	0.0185046	0.175	29.8214	101.471	0.136	0.3778	0.3364	0.0973	0.2565	0.3731
232	Line 2	6	7	Mutualist 1	2.002	0.1059	0.27	0.0444	0.0166664	0.226	27.1343	101.119	0.1754	0.3201	0.2747	0.1944	0.2873	0.3503
233	Line 2	6	8	Mutualist 2	1.555	0.0632	0.174	0.0399	0.0087804	0.2	0.765646	79.6225	0.1369	0.3436	0.2935	0.1916	0.2993	0.3212
234	Line 3	6	7	Mutualist 1	2.691	0.4304	0.307	0.0484	0.0183871	0.186	22.2224	101.549	0.2278	0.4281	0.3125	0.0705	0.4278	0.4566
235	Line 3	6	8	Ancestral-like	2.513	0.4383	0.965	0.0537	0.0174571	0.194	29.4677	101.158	0.1231	0.3712	0.3337	0.1033	0.2654	0.3818
236	Line 4	6	7	Mutualist 2	1.335	0.0684	0.246	0.0421	0.0095028	0.162	11.418	99.1492	0.2276	0.2599	0.2902	0.1066	0.3658	0.2323
237	Line 4	6	8	Mutualist 2	0.505	0.0692	0.246	0.0439	0.0064079	0.225	0.00543012	26.6213	0.203	0.3122	0.3435	0.0867	0.4328	0.4135
238	Line 5	6	7	Ancestral-like	2.655	0.497	1.088	0.0603	0.0185672	0.201	20.826	101.354	0.2331	0.4549	0.3374	0.078	0.4209	0.4737
239	Line 5	6	8	Stress-sensitive	0.776	0.4198	0.206	0.0763	0.0102054	1.216	98.1819	101.88	0.1184	0.307	0.0335	0.0356	0.0345	0.3666
242	Line 1	6	9	Mutualist 1	2.527	0.3475	0.358	0.0451	0.0185849	0.201	29.7594	101.451	0.1817	0.464	0.4158	0.1031	0.298	0.4412
243	Line 1	6	10	Mutualist 1	2.517	0.3124	0.349	0.0457	0.0184305	0.216	35.2484	101.315	0.1839	0.4366	0.3399	0.0889	0.3779	0.3721
244	Line 2	6	9	Mutualist 1	2.019	0.1546	0.275	0.0441	0.0166507	0.232	28.6206	101.529	0.1841	0.3883	0.3612	0.1839	0.2322	0.2944
245	Line 2	6	10	Ancestral-like	2.792	0.4033	0.735	0.0473	0.018276	0.342	19.1163	100.729	0.1878	0.3395	0.3123	0.205	0.2325	0.2502
246	Line 3	6	9	Ancestral-like	2.84	0.5071	0.686	0.0582	0.0182583	0.208	21.4528	100.983	0.2068	0.4119	0.4501	0.1052	0.2629	0.4861
247	Line 3	6	10	Ancestral-like	2.808	0.4722	0.753	0.0533	0.0177754	0.283	22.0951	101.158	0.2674	0.3721	0.3809	0.1021	0.2938	0.426
248	Line 4	6	9	Mutualist 2	1.39	0.0659	0.241	0.0393	0.0099006	0.167	5.3859	98.1544	0.2	0.2468	0.3155	0.1254	0.4438	0.2811
249	Line 4	6	10	Mutualist 2	0.611	0.0708	0.244	0.0423	0.0070961	0.201	3.24178	27.6747	0.2296	0.292	0.4296	0.1176	0.4222	0.2581
250	Line 5	6	9	Ancestral-like	2.704	0.5258	0.973	0.0539	0.018625	0.285	20.8074	101.646	0.1193	0.0325	0.0329	0.0325	0.031	0.372
251	Line 5	6	10	Mutualist 2	0.998	0.2465	0.664	0.0477	0.0081129	0.161	28.3537	50.7908	0.2476	0.3766	0.4488	0.0837	0.3813	0.4779
254	Line 1	6	11	Mutualist 1	2.382	0.3629	0.353	0.0477	0.0186508	0.183	27.7114	100.924	0.1435	0.4811	0.3359	0.0844	0.3786	0.3954
255	Line 1	6	12	Mutualist 1	1.943	0.2975	0.266	0.0431	0.0186653	0.257	30.8485	101.334	0.1812	0.3693	0.3146	0.1308	0.3438	0.4033
256	Line 2	6	11	Mutualist 1	1.948	0.1034	0.228	0.041	0.0166475	0.504	21.7414	101.256	0.1939	0.3528	0.2693	0.207	0.26	0.3772
257	Line 2	6	12	Mutualist 1	1.97	0.098	0.229	0.0408	0.0169226	0.524	20.615	101.334	0.1933	0.3405	0.3773	0.2189	0.4013	0.3574
258	Line 3	6	11	Mutualist 1	2.652	0.4176	0.315	0.0433	0.0183306	0.172	23.3922	101.51	0.2507	0.3497	0.3412	0.0957	0.2957	0.4249
259	Line 3	6	12	Mutualist 1	2.69	0.4017	0.329	0.0417	0.018483	0.215	24.6426	101.119	0.1832	0.3781	0.3042	0.0939	0.4256	0.4633
260	Line 4	6	11	Mutualist 2	0.664	0.0714	0.278	0.0419	0.0057696	0.207	1.87649	52.0783	0.2003	0.272	0.3148	0.1284	0.371	0.2076
261	Line 4	6	12	Mutualist 2	0.692	0.0736	0.249	0.0439	0.0070434	0.253	2.38537	55.7261	0.1427	0.2322	0.2896	0.1258	0.4829	0.2521
262	Line 5	6	11	Stress-sensitive	0.586	0.4247	0.208	0.0893	0.0101114	1.254	99.0104	101.724	0.1333	0.2766	0.0315	0.0322	0.0324	0.305
263	Line 5	6	12	Stress-sensitive	0.665	0.4074	0.169	0.0907	0.0101837	1.279	99.0259	101.237	0.1327	0.3041	0.0342	0.0315	0.0334	0.344
266	Line 1	6	13	Mutualist 1	2.407	0.3275	0.383	0.0475	0.0184342	0.355	37.3398	101.412	0.1977	0.3739	0.3266	0.1069	0.3243	0.4004
267	Line 1	6	14	Mutualist 1	2.558	0.3042	0.363	0.0471	0.0184057	0.217	29.2908	101.51	0.1713	0.3102	0.276	0.1111	0.2701	0.3027
268	Line 2	6	13	Mutualist 1	1.997	0.1029	0.26	0.0413	0.0172096	0.445	29.5453	100.944	0.251	0.4893	0.3828	0.1903	0.3761	0.4746
269	Line 2	6	14	Mutualist 1	1.931	0.0952	0.251	0.0394	0.0165147	0.62	25.6076	100.651	0.1934	0.3061	0.3063	0.2009	0.2918	0.3732
270	Line 3	6	13	Ancestral-like	2.825	0.4879	0.738	0.0458	0.0184122	0.187	22.4023	100.983	0.1679	0.4302	0.2908	0.0862	0.3911	0.4879
271	Line 3	6	14	Ancestral-like	2.53	0.4589	0.906	0.053	0.018038	0.208	32.3162	101.471	0.2111	0.3379	0.3013	0.1057	0.2858	0.393
272	Line 4	6	13	Mutualist 2	1.436	0.0675	0.255	0.0466	0.0096796	0.171	6.94357	98.603	0.1388	0.2151	0.288	0.1313	0.4611	0.1937
273	Line 4	6	14	Mutualist 2	0.562	0.0673	0.246	0.0401	0.006194	0.222	1.60033	44.5289	0.1329	0.2821	0.255	0.1478	0.3848	0.1482
274	Line 5	6	13	Ancestral-like	2.723	0.5029	0.92	0.0543	0.018421	0.225	21.8066	101.783	0.1862	0.4164	0.3665	0.2082	0.4893	0.3891
275	Line 5	6	14	Stress-sensitive	0.686	0.3984	0.173	0.1048	0.0095978	1.369	98.6598	101.529	0.1308	0.3588	0.0335	0.0358	0.035	0.3314
278	Line 1	6	15	Mutualist 1	2.487	0.3698	0.36	0.0448	0.0182835	0.198	27.5594	101.08	0.1912	0.3679	0.3142	0.1107	0.3103	0.418
279	Line 1	6	16	Mutualist 1	2.546	0.3307	0.34	0.0442	0.0185695	0.19	27.5253	100.944	0.1371	0.3861	0.3163	0.0933	0.2581	0.3803
280	Line 2	6	15	Mutualist 1	2.043	0.1071	0.283	0.0419	0.0167166	0.402	27.2677	101.002	0.1589	0.3154	0.3375	0.1834	0.2793	0.3326
281	Line 2	6	16	Ancestral-like	2.834	0.4191	0.867	0.0428	0.0188538	0.268	21.7755	101.295	0.2585	0.496	0.4251	0.192	0.3267	0.4297
282	Line 3	6	15	Mutualist 1	2.64	0.4439	0.335	0.0464	0.0182646	0.214	27.4104	101.451	0.2156	0.3987	0.3394	0.0935	0.433	0.4277
283	Line 3	6	16	Mutualist 1	2.716	0.4195	0.364	0.0439	0.0185077	0.218	27.1684	101.51	0.1814	0.3755	0.3163	0.1094	0.2598	0.4076
284	Line 4	6	15	Ancestral-like	2.824	0.5387	1.118	0.0499	0.0188732	0.24	21.2915	101.198	0.1227	0.2576	0.2861	0.1125	0.394	0.0557
285	Line 4	6	16	Mutualist 2	0.47	0.071	0.331	0.04	0.0068109	0.185	6.67361	57.1501	0.1706	0.1762	0.2822	0.1204	0.4549	0.0544
286	Line 5	6	15	Stress-sensitive	0.593	0.4368	0.205	0.0802	0.0096626	1.252	98.7404	101.588	0.1325	0.0385	0.033	0.034	0.0338	0.3613
287	Line 5	6	16	Ancestral-like	2.801	0.5199	0.932	0.0526	0.0167712	0.195	24.1803	101.139	0.2139	0.409	0.3728	0.0911	0.4184	0.4156

## Sheet: Sheet3 
Sample ID	Replicate line	Plant cycle	Phenotype	Butyrolactam (OD600)	Alanine (OD600)	Arabinose (OD600)	Frutose (OD600)	Galatose (OD600)	Glucose (OD600)	Glycerol (OD600)	Glycine (OD600)	Lactic acid (OD600)	Putrescine (OD600)	Serine (OD600)	Succinic acid (OD600)	Threonine (OD600)	Valine (OD600)
1	Line 1	2	Ancestral-like	0.9104	0.822	0.6175	0.828	0.7207	0.78	0.7536	0.6497	0.9668	0.7728	0.8179	0.8818	0.7818	0.7719
2	Line 1	4	Ancestral-like	1	1.1143	0.943	0.9569	0.8855	0.93	0.9446	0.8009	1.111	0.884	0.9968	1.1125	1.0091	0.901
3	Line 2	2	Ancestral-like	0.924	0.87	0.8074	0.8438	0.7439	0.2256	0.7604	0.6869	0.9705	0.8841	0.8938	0.99	0.8301	0.9036
4	Line 2	4	Ancestral-like	1.09	1.0365	0.8965	0.9859	0.8493	0.9145	0.9072	0.8471	1.1016	0.9779	1.1142	1.0372	0.9597	1.0761
5	Line 3	2	Ancestral-like	0.8014	0.6148	0.5787	0.6574	0.5074	0.6225	0.5908	0.5679	0.8626	0.7329	0.7363	0.8128	0.6607	0.732
6	Line 3	4	Ancestral-like	0.9459	0.9255	0.8977	0.9403	0.7862	0.8354	0.8588	0.8035	1.0217	0.8773	1.0408	0.944	0.9214	0.9612
7	Ancestor	0	Ancestor	0.9829	0.932	0.8947	0.9734	0.757	0.8819	0.8632	0.8533	0.9892	0.8916	0.9263	0.914	0.9117	0.9449
8	Line 4	4	Ancestral-like	1.0842	1.3049	1.042	1.176	1.0463	0.9764	0.9439	1.0188	1.1728	1.0244	1.411	1.0626	1.1409	1.1112
9	Line 4	2	Ancestral-like	0.7906	0.7819	0.7647	0.7129	0.5932	0.7438	0.6993	0.7095	0.953	0.8412	0.8459	0.8272	0.7388	0.7651
10	Line 5	4	Ancestral-like	0.98	0.9265	0.8464	0.8428	0.7815	0.8974	0.7062	0.844	1.0329	0.8939	0.949	0.9756	0.8589	0.9722
11	Line 5	2	Ancestral-like	0.773	0.724	0.6238	0.6637	0.5883	0.7426	0.4909	0.547	0.8764	0.7396	0.7838	0.8488	0.6894	0.7443
13	Line 1	2	Ancestral-like	0.9833	0.8741	0.7253	0.766	0.6967	0.7933	0.7333	0.6815	0.9095	0.8505	0.8393	0.8764	0.8447	0.7808
14	Line 1	4	Mutualist 1	0.7231	0.5268	0.6067	0.5318	0.4253	0.5515	0.4564	0.52	1.1221	0.9477	0.71	1.2277	0.6603	0.5899
15	Line 2	2	Transient	0.373	0.668	0.5541	0.5515	0.3082	0.6291	0.544	0.5621	0.8498	0.7372	0.7307	0.8533	0.6405	0.6478
16	Line 2	4	Transient	0.5919	0.613	0.4967	0.4994	0.3874	0.5905	0.5695	0.594	0.8562	0.704	0.6406	0.8221	0.6007	0.6364
17	Line 3	2	Ancestral-like	0.8021	0.7003	0.5148	0.5946	0.5169	0.6258	0.5798	0.602	0.8411	0.7531	0.7274	0.8604	0.6408	0.6929
18	Line 3	4	Ancestral-like	0.9053	0.7411	0.5933	0.672	0.5217	0.6858	0.6445	0.7047	0.9199	0.8091	0.7629	0.9181	0.7037	0.7719
19	Ancestor	0	Ancestor	0.7605	0.7301	0.5931	0.644	0.4664	0.6472	0.6122	0.6216	0.8542	0.7381	0.7226	0.8559	0.6829	0.7141
20	Line 4	4	Mutualist 2	0.6854	0.6608	0.5582	0.6327	0.5978	0.6139	0.5515	0.6109	0.7353	0.7916	0.6573	0.8223	0.56	0.7765
21	Line 4	2	Transient	0.7081	0.533	0.4339	0.5326	0.3424	0.5259	0.3853	0.4279	0.7705	0.6975	0.635	0.7388	0.4458	0.5926
22	Line 5	4	Ancestral-like	0.8504	0.7415	0.5777	0.6643	0.5479	0.6694	0.4998	0.7194	0.9713	0.7832	0.764	0.9376	0.7057	0.755
23	Line 5	2	Ancestral-like	0.7747	0.7151	0.5403	0.6592	0.5686	0.6929	0.4523	0.6514	0.917	0.7568	0.7808	0.8852	0.6774	0.7375
25	Line 1	2	Ancestral-like	0.8495	0.7668	0.6581	0.7467	0.6624	0.7226	0.6582	0.6193	0.882	0.806	0.8296	0.8424	0.7367	0.7452
26	Line 1	4	Ancestral-like	0.665	0.5692	0.4792	0.5478	0.335	0.6554	0.4985	0.268	0.6974	0.6601	0.7098	0.7504	0.5599	0.7148
27	Line 2	2	Transient	0.4084	0.6676	0.5263	0.5742	0.437	0.3772	0.5005	0.42	0.8474	0.7558	0.7144	0.8864	0.6094	0.6153
28	Line 2	4	Mutualist 1	0.7034	0.7563	0.6721	0.6877	0.5354	0.7024	0.6619	0.7354	0.9367	0.7427	0.7864	0.9422	0.7629	0.8108
29	Line 3	2	Ancestral-like	0.7724	0.5665	0.4688	0.5396	0.4663	0.5704	0.4882	0.4489	0.8226	0.7522	0.6873	0.8434	0.5649	0.6332
30	Line 3	4	Mutualist 1	1.238	0.9987	1.0186	1.1329	0.9924	0.9755	0.9871	0.9321	1.2688	1.355	1.3424	1.1871	1.1092	1.0403
31	Ancestor	0	Ancestor	1.0923	1.0431	0.9031	1.0246	0.9175	0.8447	0.9282	0.8355	0.9687	0.8927	0.9363	0.9701	0.9862	0.9746
32	Line 4	4	Ancestral-like	0.8916	0.7904	0.683	0.7551	0.7099	0.6894	0.664	0.7527	0.8942	0.7706	0.8031	0.9239	0.7852	0.8148
33	Line 4	2	Ancestral-like	0.7706	0.6614	0.5216	0.6067	0.531	0.617	0.5701	0.5732	0.8289	0.6958	0.7019	0.841	0.6804	0.6845
34	Line 5	4	Stress-sensitive	0.3961	0.2337	0.0409	0.0421	0.0573	0.2247	0.0404	0.1701	0.3591	0.2544	0.3343	0.4809	0.0717	0.2351
35	Line 5	2	Transient	0.7389	0.5858	0.4582	0.5317	0.416	0.5217	0.4068	0.4579	0.7492	0.6674	0.5949	0.7701	0.5283	0.6257
37	Line 1	2	Ancestral-like	0.804	0.7111	0.6232	0.6757	0.5718	0.662	0.6155	0.6164	0.8564	0.7291	0.7655	0.8008	0.7207	0.6887
38	Line 1	4	Ancestral-like	0.8964	0.8873	0.7349	0.7773	0.6634	0.694	0.7124	0.7412	0.9236	0.8118	0.8173	0.8425	0.8512	0.7994
39	Line 2	2	Mutualist 2	0.6544	0.6434	0.5026	0.5397	0.4862	0.4563	0.5362	0.1457	0.6706	0.7878	0.5562	0.7874	0.4567	0.6098
40	Line 2	4	Transient	0.7469	0.5722	0.3949	0.4493	0.3579	0.5252	0.4095	0.4625	0.838	0.7449	0.6691	0.8915	0.4714	0.5892
41	Line 3	2	Transient	0.7726	0.5936	0.4946	0.5611	0.504	0.6084	0.56	0.5464	0.7964	0.6976	0.678	0.8149	0.6251	0.6491
42	Line 3	4	Ancestral-like	1.0555	1.3144	0.9634	1.0383	0.9798	0.8792	0.9741	0.938	1.1595	0.9669	1.252	1.05	1.051	1.0301
43	Ancestor	0	Ancestor	1.0492	1.1378	0.9485	1.0323	0.9273	0.8557	0.9991	0.8427	0.9865	0.9708	0.9823	0.9757	1.0175	0.9614
44	Line 4	4	Ancestral-like	1.0045	0.9978	0.855	0.9696	0.9122	0.8323	0.8848	0.8604	1.012	0.8384	0.9287	0.9469	0.9618	0.9436
45	Line 4	2	Transient	0.683	0.507	0.433	0.463	0.3668	0.5168	0.4326	0.4861	0.7316	0.6573	0.5825	0.7283	0.481	0.5892
46	Line 5	4	Ancestral-like	0.9108	0.9391	0.87	0.9744	0.8834	0.8256	0.8747	0.8537	0.9626	0.7882	0.9313	0.9441	0.8571	0.946
47	Line 5	2	Transient	0.7033	0.56	0.4757	0.5887	0.5204	0.6212	0.396	0.5076	0.6983	0.6869	0.5933	0.7631	0.509	0.6475
49	Line 1	2	Ancestral-like	0.7834	0.6709	0.5574	0.6204	0.4998	0.6351	0.5915	0.6188	0.8967	0.7751	0.6856	0.8663	0.6946	0.6806
50	Line 1	4	Ancestral-like	0.8886	0.8902	0.7382	0.8332	0.6837	0.7178	0.7308	0.7653	0.9312	0.8045	0.8246	0.9704	0.8806	0.8266
51	Line 2	2	Ancestral-like	0.7511	0.7159	0.5515	0.6204	0.5013	0.6455	0.5625	0.575	0.8196	0.7472	0.7277	0.8565	0.6136	0.6957
52	Line 2	4	Ancestral-like	0.9098	0.823	0.7111	0.796	0.7383	0.6993	0.6992	0.7838	0.9522	0.8107	0.9017	1.0114	0.8192	0.8399
53	Line 3	2	Transient	0.7243	0.569	0.4468	0.5338	0.4705	0.5717	0.4443	0.4359	0.7951	0.7204	0.6434	0.8231	0.5575	0.6127
54	Line 3	4	Ancestral-like	0.9108	0.9598	0.8259	0.85	0.7797	0.7687	0.7853	0.8256	0.9766	0.8778	0.9243	0.9877	0.8929	0.9459
55	Ancestor	0	Ancestor	0.8534	0.9208	0.8361	0.8787	0.7372	0.7789	0.7794	0.7282	0.8863	0.7743	0.8218	0.8827	0.8271	0.8882
56	Line 4	4	Mutualist 2	0.6145	0.6276	0.6164	0.6158	0.6003	0.5726	0.6712	0.5959	0.778	0.7923	0.6815	0.8402	0.5772	0.6758
57	Line 4	2	Ancestral-like	0.7042	0.5436	0.455	0.5116	0.4122	0.5354	0.4096	0.47	0.7882	0.6774	0.6494	0.7706	0.5019	0.5807
58	Line 5	4	Transient	0.7036	0.561	0.4455	0.491	0.449	0.5005	0.3927	0.4633	0.8125	0.7069	0.635	0.8151	0.4782	0.6341
59	Line 5	2	Ancestral-like	0.75	0.6476	0.5206	0.6225	0.5675	0.6002	0.3803	0.4823	0.8178	0.6953	0.693	0.8029	0.6203	0.723
61	Line 1	2	Ancestral-like	0.806	0.6921	0.5659	0.662	0.6032	0.6822	0.6156	0.6471	0.8535	0.7905	0.7172	0.8397	0.6345	0.6942
62	Line 1	4	Ancestral-like	0.9579	1.1483	0.8949	0.9896	0.9551	0.8611	0.9271	0.8865	1.028	0.9314	1.0068	1.0053	0.9418	0.975
63	Line 2	2	Transient	0.6354	0.5049	0.3322	0.4584	0.3207	0.4688	0.3407	0.3792	0.7216	0.6999	0.5992	0.707	0.4168	0.5244
64	Line 2	4	Transient	0.4609	0.5843	0.4069	0.5035	0.4521	0.5756	0.4839	0.5382	0.7968	0.6723	0.6027	0.819	0.5397	0.6315
65	Line 3	2	Ancestral-like	0.7679	0.6655	0.5726	0.6187	0.5515	0.6543	0.5366	0.6124	0.8261	0.7627	0.7032	0.8444	0.6575	0.6808
66	Line 3	4	Transient	0.9886	1.1866	0.9816	0.9884	0.8643	0.8366	0.8756	0.9008	1.0684	0.9195	1.2785	1.0161	0.9871	1.0298
67	Ancestor	0	Ancestor	0.9123	0.9418	0.8825	0.9048	0.8308	0.7825	0.821	0.7496	0.8936	0.8423	0.8292	0.8895	0.8768	0.8841
68	Line 4	4	Mutualist 2	0.5643	0.5575	0.5167	0.5265	0.4831	0.4783	0.5626	0.5002	0.6383	0.7286	0.5072	0.7578	0.4969	0.6051
69	Line 4	2	Ancestral-like	0.7558	0.667	0.603	0.6838	0.5431	0.6399	0.5496	0.6298	0.8268	0.7093	0.7077	0.8053	0.6271	0.6769
70	Line 5	4	Ancestral-like	0.7645	0.6445	0.5355	0.5939	0.5566	0.6027	0.4809	0.6789	0.8689	0.7333	0.7091	0.8463	0.6125	0.6751
71	Line 5	2	Ancestral-like	0.739	0.5602	0.5058	0.5519	0.4886	0.6043	0.3471	0.5065	0.7968	0.6866	0.6665	0.7981	0.5418	0.632
73	Line 1	2	Ancestral-like	0.8537	0.6306	0.5313	0.6395	0.5172	0.6929	0.5888	0.5627	0.8822	0.8318	0.7159	0.8421	0.6813	0.7137
74	Line 1	4	Ancestral-like	0.9129	0.8823	0.672	0.8321	0.7382	0.7988	0.7142	0.7481	0.9155	0.8788	0.7872	0.9495	0.84	0.8646
75	Line 2	2	Transient	0.7409	0.6444	0.4528	0.5891	0.52	0.5953	0.4718	0.5156	0.7821	0.7322	0.6866	0.2575	0.5595	0.6267
76	Line 2	4	Stress-sensitive	0.2806	0.0347	0.035	0.0329	0.0487	0.0403	0.0345	0.0354	0.2767	0.1458	0.323	0.4233	0.0361	0.1708
77	Line 3	2	Transient	0.672	0.4787	0.3632	0.4205	0.3278	0.5016	0.341	0.3684	0.7855	0.7002	0.5759	0.7444	0.389	0.4897
78	Line 3	4	Ancestral-like	0.9122	0.8218	0.673	0.7045	0.6322	0.7262	0.6532	0.7076	0.9463	0.8486	0.8402	0.908	0.7368	0.7688
79	Ancestor	0	Ancestor	0.8335	0.6545	0.6103	0.6439	0.5369	0.661	0.5628	0.5896	0.8248	0.7066	0.6747	0.8115	0.6674	0.7163
80	Line 4	4	Ancestral-like	1.1303	1.2842	1.1397	1.1576	0.998	0.9095	0.9471	0.8828	1.1445	0.9703	1.3013	1.0457	1.069	1.0328
81	Line 4	2	Transient	0.6295	0.4535	0.3556	0.3823	0.2392	0.4728	0.2818	0.3373	0.7348	0.6702	0.5275	0.7345	0.2677	0.4799
82	Line 5	4	Ancestral-like	0.8962	0.9109	0.9262	0.8981	0.7698	0.7511	0.7632	0.759	0.926	0.8163	0.8687	0.8853	0.7743	0.9381
83	Line 5	2	Transient	0.8018	0.6398	0.6586	0.5642	0.4952	0.6395	0.4338	0.558	0.8481	0.7374	0.6709	0.8162	0.5258	0.6843
85	Line 1	2	Ancestral-like	0.8439	0.63	0.567	0.6742	0.534	0.6852	0.5707	0.5648	0.8434	0.7888	0.7242	0.78	0.6778	0.7181
86	Line 1	4	Ancestral-like	0.9286	0.9658	0.7656	0.8517	0.7794	0.8159	0.786	0.7596	1.0032	0.917	0.9723	0.957	0.8853	0.8734
87	Line 2	2	Ancestral-like	0.7772	0.6585	0.5406	0.618	0.5324	0.6172	0.5251	0.5557	0.8057	0.7271	0.6849	0.759	0.6255	0.6431
88	Line 2	4	Transient	0.5379	0.5981	0.4401	0.474	0.4322	0.593	0.4779	0.555	0.8001	0.685	0.6301	0.7968	0.5778	0.6321
89	Line 3	2	Transient	0.8063	0.6579	0.5654	0.6109	0.5486	0.6726	0.5451	0.5693	0.8106	0.724	0.6953	0.809	0.6482	0.6756
90	Line 3	4	Stress-sensitive	0.4715	0.4081	0.2726	0.2834	0.3019	0.3557	0.2545	0.3799	0.4771	0.4185	0.4692	0.6873	0.4236	0.4136
91	Ancestor	0	Ancestor	0.9373	0.8598	0.8543	0.8342	0.7077	0.7908	0.7415	0.703	0.8795	0.7405	0.7579	0.8362	0.8364	0.8611
92	Line 4	4	Mutualist 2	0.6751	0.6026	0.6378	0.6172	0.6477	0.6404	0.6762	0.5569	0.7877	0.7729	0.6552	0.7853	0.5985	0.6666
93	Line 4	2	Ancestral-like	0.8202	0.6792	0.7146	0.7282	0.634	0.7301	0.6185	0.6273	0.8307	0.6689	0.6856	0.7737	0.7327	0.7634
94	Line 5	4	Ancestral-like	1.046	1.0688	1.1122	0.9892	0.9562	0.8671	0.8888	0.8084	1.0889	0.8423	0.859	0.9434	0.9012	1.0535
95	Line 5	2	Ancestral-like	0.8397	0.6966	0.7635	0.7229	0.5678	0.6785	0.6027	0.6036	0.8339	0.7273	0.73	0.7749	0.6999	0.7863
97	Line 1	2	Ancestral-like	0.8484	0.8578	0.735	0.7959	0.6645	0.7528	0.6814	0.8181	0.7939	0.7999	0.8327	0.8388	0.8226	0.8265
98	Line 1	4	Ancestral-like	1.0558	1.2932	0.9654	1.0907	0.9955	0.8636	0.8519	0.9739	1.1002	0.9345	1.0279	1.0312	1.0528	1.0161
99	Line 2	2	Ancestral-like	1.0029	1.004	0.8555	0.9553	0.8392	0.4308	0.6825	0.812	0.9651	0.8197	0.9081	0.9765	0.9072	0.9113
100	Line 2	4	Transient	0.4996	0.7614	0.5512	0.6129	0.5416	0.6157	0.5378	0.6748	0.7951	0.5826	0.6457	0.7318	0.4508	0.8242
101	Line 3	2	Ancestral-like	0.8315	0.8029	0.625	0.6522	0.6089	0.6475	0.5097	0.6951	0.8208	0.773	0.7248	0.8122	0.6527	0.8345
102	Line 3	4	Ancestral-like	1.1795	1.3065	1.0284	1.1201	1.0338	0.9514	0.8314	1.0317	1.158	0.9441	1.0536	1.0945	1.0386	1.0821
103	Ancestor	0	Ancestor	1.0598	1.1513	0.9901	1.0469	0.935	0.8966	0.7977	0.9282	0.9911	0.8901	0.9428	1.0142	0.9794	0.9508
104	Line 4	4	Ancestral-like	1.1508	1.4332	1.0446	1.1692	1.0816	0.9582	0.8859	1.0358	1.1316	1.0015	1.0787	1.0749	1.1092	1.0225
105	Line 4	2	Ancestral-like	0.7584	0.752	0.6089	0.5756	0.448	0.6482	0.4617	0.53	0.7773	0.7954	0.6644	0.6517	0.5403	0.7157
106	Line 5	4	Ancestral-like	0.9861	1.0465	0.88	0.9222	0.8285	0.8373	0.7214	0.887	0.9722	0.9541	0.8869	0.9649	0.8188	0.8955
107	Line 5	2	Ancestral-like	0.7666	0.7242	0.5494	0.5731	0.3966	0.6503	0.4517	0.5934	0.7831	0.8381	0.6529	0.7483	0.517	0.6727
109	Line 1	2	Ancestral-like	0.8774	0.8482	0.6666	0.8024	0.6993	0.744	0.6394	0.6789	0.9372	0.8723	0.8025	0.8484	0.7511	0.7485
110	Line 1	4	Ancestral-like	0.954	0.934	0.7752	0.8216	0.7888	0.6981	0.7233	0.8369	0.9747	0.9311	0.8384	0.9353	0.8156	0.797
111	Line 2	2	Ancestral-like	0.8564	0.7914	0.6629	0.6998	0.6972	0.667	0.5967	0.6748	0.8439	0.7765	0.738	0.7952	0.6997	0.7344
112	Line 2	4	Transient	0.5418	0.7282	0.5194	0.5563	0.5334	0.6172	0.5292	0.6063	0.8162	0.5944	0.5829	0.721	0.5887	0.713
114	Line 3	4	Ancestral-like	1.0736	1.0773	0.9001	1.0074	0.9872	0.8017	0.8348	0.9332	1.0945	0.9674	0.948	1.0484	0.9343	0.9695
115	Ancestor	0	Ancestor	0.9806	1.0392	0.9195	0.9729	0.8719	0.822	0.7473	0.8026	0.9318	0.8175	0.8535	0.8639	0.8695	0.8843
116	Line 4	4	Mutualist 2	0.6355	0.6396	0.5449	0.5443	0.5758	0.587	0.5487	0.5658	0.7914	0.7733	0.6286	0.8648	0.5485	0.6425
117	Line 4	2	Ancestral-like	0.734	0.6654	0.5016	0.515	0.4311	0.5591	0.4644	0.4645	0.7707	0.7507	0.657	0.6766	0.4906	0.6257
118	Line 5	4	Ancestral-like	0.9142	0.8821	0.743	0.7816	0.658	0.7053	0.6793	0.644	0.97	0.916	0.8132	0.8521	0.7574	0.7787
119	Line 5	2	Ancestral-like	0.7767	0.6533	0.3975	0.4286	0.3429	0.5096	0.3858	0.4954	0.7529	0.7659	0.5989	0.6663	0.3627	0.5942
121	Line 1	2	Ancestral-like	0.8374	0.7402	0.559	0.6591	0.5429	0.6725	0.5517	0.6686	0.8739	0.8345	0.745	0.8316	0.6941	0.6995
122	Line 1	4	Transient	0.6755	0.5837	0.5011	0.489	0.5631	0.4948	0.5223	0.6311	1.0369	0.9195	0.7241	1.179	0.6403	0.5894
123	Line 2	2	Ancestral-like	0.8635	0.7889	0.6143	0.6247	0.6368	0.6558	0.4399	0.6998	0.8811	0.8135	0.7259	0.8799	0.6893	0.7358
124	Line 2	4	Transient	0.601	0.8637	0.6695	0.6812	0.6124	0.6965	0.7269	0.6669	0.8749	0.6768	0.7236	0.8397	0.7378	0.8317
125	Line 3	2	Transient	0.7936	0.7036	0.5047	0.5648	0.5269	0.6503	0.5175	0.5208	0.8197	0.7712	0.643	0.8006	0.6071	0.7088
126	Line 3	4	Ancestral-like	0.9345	0.931	0.7122	0.7903	0.7732	0.7079	0.7396	0.8734	1.0205	0.9429	0.786	0.99	0.7816	0.8078
127	Ancestor	0	Ancestor	0.8429	0.8088	0.7027	0.7122	0.6762	0.6624	0.6332	0.709	0.8223	0.7838	0.6876	0.8608	0.6961	0.7184
128	Line 4	4	Mutualist 2	0.6177	0.6739	0.5985	0.5361	0.5719	0.6231	0.5511	0.5964	0.7673	0.7811	0.648	0.8374	0.7216	0.7001
129	Line 4	2	Transient	0.7559	0.7319	0.5636	0.5494	0.5582	0.5994	0.5175	0.4791	0.7811	0.7343	0.6317	0.7346	0.5791	0.6685
130	Line 5	4	Ancestral-like	0.8225	0.7993	0.6239	0.656	0.5897	0.6189	0.6034	0.5996	0.9153	0.8232	0.6076	0.8129	0.6647	0.6773
131	Line 5	2	Transient	0.7677	0.745	0.575	0.6091	0.5661	0.5835	0.5709	0.5321	0.8265	0.7744	0.6348	0.743	0.597	0.6388
133	Line 1	2	Transient	0.8358	0.7953	0.5799	0.6405	0.5644	0.6065	0.5726	0.6258	0.8049	0.8149	0.6947	0.7844	0.6678	0.708
134	Line 1	4	Transient	0.8529	0.8248	0.6415	0.6315	0.696	0.6091	0.6417	0.6982	0.8983	0.8477	0.7498	0.8534	0.7155	0.7223
135	Line 2	2	Transient	0.7361	0.6953	0.5016	0.5272	0.5124	0.587	0.5054	0.4318	0.561	0.8016	0.6916	0.3414	0.5325	0.6681
136	Line 2	4	Transient	0.653	0.8606	0.6631	0.6169	0.6804	0.6849	0.7311	0.6573	0.8945	0.7119	0.7407	0.8655	0.7726	0.8314
137	Line 3	2	Transient	0.6955	0.6587	0.4406	0.494	0.4003	0.5545	0.4142	0.4218	0.7321	0.7553	0.5781	0.7052	0.4469	0.6341
138	Line 3	4	Ancestral-like	0.8435	0.7191	0.557	0.5709	0.6021	0.6212	0.5795	0.7004	0.8666	0.811	0.6949	0.8321	0.6119	0.6899
139	Ancestor	0	Ancestor	0.7798	0.709	0.5718	0.5731	0.5356	0.6151	0.5343	0.5274	0.771	0.7753	0.6185	0.7345	0.5974	0.6473
140	Line 4	4	Ancestral-like	0.6997	0.6958	0.5535	0.6204	0.5801	0.6038	0.5605	0.5298	0.8124	0.7723	0.6195	0.7181	0.5991	0.6365
141	Line 4	2	Ancestral-like	0.7552	0.7443	0.6142	0.6705	0.6045	0.6345	0.5785	0.6178	0.8164	0.7849	0.6769	0.7152	0.6306	0.6542
142	Line 5	4	Ancestral-like	0.8045	0.7505	0.5925	0.6175	0.5614	0.637	0.5828	0.6809	0.9324	0.8167	0.6817	0.7685	0.6152	0.6774
143	Line 5	2	Ancestral-like	0.7995	0.8159	0.7068	0.7806	0.7062	0.6683	0.6547	0.6969	0.8979	0.8203	0.7224	0.7636	0.6911	0.7068
145	Line 1	2	Ancestral-like	0.812	0.7619	0.6217	0.69	0.6049	0.6424	0.5823	0.6477	0.848	0.6454	0.7119	0.7404	0.6728	0.7037
146	Line 1	4	Transient	0.8054	0.7682	0.5598	0.6001	0.6307	0.5869	0.5724	0.6976	0.8715	0.8295	0.7067	0.8407	0.6168	0.6997
147	Line 2	2	Transient	0.7022	0.6163	0.4455	0.5169	0.4643	0.5284	0.4036	0.4268	0.731	0.6868	0.6268	0.705	0.4627	0.6058
148	Line 2	4	Mutualist 2	0.5919	0.5077	0.4197	0.4559	0.4226	0.3869	0.4439	0.471	0.4977	0.6003	0.47	0.7038	0.4483	0.5155
149	Line 3	2	Transient	0.7642	0.6767	0.5858	0.6185	0.5934	0.6246	0.5488	0.6304	0.7651	0.7584	0.6946	0.7767	0.6274	0.6395
150	Line 3	4	Ancestral-like	0.7905	0.6888	0.5694	0.54	0.5918	0.5745	0.5614	0.6017	0.8471	0.8252	0.678	0.861	0.5667	0.6593
151	Ancestor	0	Ancestor	0.8484	0.8048	0.7404	0.7542	0.703	0.6662	0.6578	0.6993	0.8406	0.8052	0.7375	0.7947	0.7229	0.7204
152	Line 4	4	Ancestral-like	0.7581	0.7714	0.5448	0.5615	0.5271	0.5444	0.546	0.581	0.8303	0.7701	0.6374	0.7387	0.533	0.6192
153	Line 4	2	Ancestral-like	0.7856	0.6854	0.5887	0.6168	0.5742	0.6361	0.5608	0.5457	0.8132	0.7496	0.7038	0.7073	0.5932	0.6663
154	Line 5	4	Ancestral-like	0.9825	1.2612	0.968	1.0542	0.9916	0.8313	0.8718	0.9027	1.2321	0.9638	0.9889	0.9913	0.9458	0.8746
155	Line 5	2	Ancestral-like	0.684	0.5522	0.3119	0.3541	0.3096	0.3916	0.3185	0.3611	0.718	0.6681	0.5065	0.6341	0.3195	0.4324
157	Line 1	2	Ancestral-like	0.7918	0.7169	0.5319	0.5717	0.4685	0.5851	0.5277	0.5871	0.7884	0.7799	0.6449	0.7805	0.5552	0.6545
158	Line 1	4	Transient	0.8102	0.7905	0.5804	0.5931	0.6512	0.6585	0.6114	0.7187	0.906	0.8118	0.7867	0.8491	0.6566	0.7241
159	Line 2	2	Ancestral-like	0.6303	0.5879	0.4318	0.4243	0.382	0.488	0.3855	0.4021	0.6667	0.6829	0.5824	0.6111	0.4311	0.5451
160	Line 2	4	Stress-sensitive	0.4775	0.6633	0.4462	0.4758	0.391	0.5307	0.5032	0.5374	0.685	0.4883	0.5616	0.6303	0.4656	0.5243
161	Line 3	2	Transient	0.6568	0.5561	0.418	0.4416	0.4355	0.5196	0.3948	0.3972	0.7266	0.6904	0.5939	0.653	0.4325	0.5286
162	Line 3	4	Transient	0.8131	0.7067	0.5547	0.5475	0.575	0.602	0.554	0.6235	0.8468	0.797	0.7049	0.8031	0.5961	0.6576
163	Ancestor	0	Ancestor	0.874	0.8919	0.8182	0.8641	0.7551	0.7311	0.7287	0.7419	0.8657	0.7978	0.7871	0.8253	0.7703	0.7873
164	Line 4	4	Mutualist 2	0.6438	0.6139	0.5672	0.6109	0.5465	0.6269	0.5734	0.56	0.7981	0.786	0.6666	0.8276	0.5743	0.6225
165	Line 4	2	Ancestral-like	0.8123	0.6618	0.6193	0.6281	0.6233	0.6445	0.5966	0.619	0.83	0.7596	0.7102	0.705	0.6359	0.6453
166	Line 5	4	Ancestral-like	1.1378	1.337	1.0569	1.2267	1.0776	0.9355	0.9258	0.9759	1.3118	0.9563	1.26	1.1421	1.0732	0.9898
167	Line 5	2	Ancestral-like	0.8412	0.6805	0.5968	0.6447	0.6635	0.6585	0.5782	0.6384	0.8851	0.7912	0.7053	0.7782	0.6672	0.6663
169	Line 1	2	Ancestral-like	0.864	0.7173	0.6693	0.7236	0.6409	0.6898	0.6273	0.6721	0.8707	0.8242	0.7867	0.813	0.6855	0.7165
170	Line 1	4	Transient	0.9599	1.0689	0.8788	0.9998	0.8598	0.7631	0.8492	0.8262	1.0325	0.9766	0.9324	0.9455	0.91	0.856
171	Line 2	2	Ancestral-like	0.7294	0.7069	0.5839	0.6354	0.5891	0.5841	0.4885	0.597	0.6841	0.7484	0.7261	0.7824	0.5979	0.5975
172	Line 2	4	Mutualist 2	0.5706	0.4946	0.4187	0.4609	0.4605	0.397	0.4523	0.4622	0.6084	0.6239	0.4843	0.7229	0.4481	0.5156
173	Line 3	2	Transient	0.7629	0.7022	0.5728	0.6269	0.5801	0.612	0.5272	0.6044	0.8109	0.8256	0.6899	0.7831	0.5972	0.6179
174	Line 3	4	Ancestral-like	0.8772	0.7859	0.6609	0.6884	0.7695	0.6577	0.6085	0.6619	0.9766	0.8778	0.7981	0.9375	0.6789	0.7102
175	Ancestor	0	Ancestor	0.782	0.7369	0.6279	0.7074	0.6238	0.6729	0.6166	0.6132	0.8444	0.7854	0.726	0.8249	0.6287	0.6733
176	Line 4	4	Ancestral-like	0.8667	0.7488	0.6453	0.7154	0.7365	0.6753	0.6443	0.592	0.9341	0.8529	0.804	0.8934	0.6713	0.6698
177	Line 4	2	Ancestral-like	0.7056	0.5964	0.5135	0.5543	0.5211	0.591	0.5053	0.5124	0.7759	0.7379	0.6732	0.685	0.5395	0.5983
178	Line 5	4	Ancestral-like	0.9859	1.0186	0.89	1.0062	0.9032	0.7869	0.7813	0.784	1.106	0.8949	0.9474	0.9207	0.8692	0.8674
179	Line 5	2	Ancestral-like	0.7633	0.6504	0.4396	0.4927	0.4583	0.559	0.3766	0.4348	0.8008	0.7074	0.5746	0.7265	0.4681	0.5922
181	Line 1	2	Ancestral-like	0.8463	0.6776	0.6319	0.6133	0.5793	0.639	0.5732	0.6466	0.8486	0.8791	0.7216	0.8296	0.7028	0.7062
182	Line 1	4	Ancestral-like	0.9376	0.9806	0.8241	0.8527	0.8051	0.7529	0.768	0.8322	1.026	0.9194	0.8571	0.8949	0.7921	0.836
183	Line 2	2	Mutualist 2	0.5854	0.5347	0.451	0.514	0.4484	0.4271	0.4503	0.4611	0.586	0.6426	0.4776	0.6881	0.4665	0.5521
184	Line 2	4	Mutualist 2	0.5497	0.5221	0.4215	0.4698	0.4221	0.4012	0.4146	0.4245	0.5207	0.6037	0.4613	0.6536	0.4496	0.5065
185	Line 3	2	Ancestral-like	0.71	0.6606	0.5385	0.5822	0.5471	0.6009	0.4969	0.5201	0.7984	0.7411	0.681	0.7695	0.5525	0.5837
186	Line 3	4	Ancestral-like	1.0328	1.2147	0.9606	1.1091	0.9583	0.8494	0.8796	0.8014	1.0863	0.8893	1.0633	0.9713	0.9772	0.9221
187	Ancestor	0	Ancestor	0.8469	0.8322	0.7624	0.8612	0.7563	0.6946	0.7267	0.658	0.8604	0.785	0.7615	0.8694	0.7482	0.7475
188	Line 4	4	Mutualist 1	0.6377	0.572	0.5939	0.6741	0.5882	0.598	0.6774	0.592	0.6886	0.7054	0.6915	0.8519	0.5934	0.6432
189	Line 4	2	Ancestral-like	0.7422	0.6624	0.5845	0.6516	0.5842	0.6007	0.5662	0.5113	0.8012	0.7364	0.697	0.7664	0.6049	0.6484
190	Line 5	4	Transient	0.7771	0.6743	0.4908	0.5501	0.537	0.6188	0.522	0.5839	0.8863	0.7084	0.6596	0.8268	0.491	0.6689
191	Line 5	2	Ancestral-like	0.7877	0.6556	0.5576	0.5967	0.4952	0.6039	0.5305	0.4854	0.8207	0.7407	0.6268	0.7725	0.5617	0.6422
194	Line 1	6	Mutualist 1	1.201	1.1862	0.7578	1.0016	0.8404	0.9018	1.1619	1.031	0.9545	1.1954	0.8529	0.9278	0.9813	0.8227
195	Line 1	6	Mutualist 1	1.0099	0.7747	0.6469	0.8382	0.8118	0.8738	1.0982	0.6993	0.7221	1.9939	0.8171	0.9376	1.0146	1.2
196	Line 2	6	Mutualist 1	0.7361	0.8234	0.9008	0.907	0.8451	0.8541	1.0528	0.8552	1.2377	1.2323	0.9231	1.2271	0.9787	0.7552
197	Line 2	6	Mutualist 2	0.6318	0.7231	0.6467	0.7189	0.6192	0.7196	0.6793	0.6694	0.7759	0.8717	0.7306	0.8524	0.7307	0.708
198	Line 3	6	Mutualist 1	1.1787	0.9373	0.9497	1.179	0.961	0.9987	1.0662	0.8645	1.2456	1.3274	1.2375	1.1043	0.9277	0.9
199	Line 3	6	Mutualist 1	1.3079	0.967	1.0758	1.2226	1.0265	1.1743	1.0661	0.9636	1.2148	1.3333	1.3197	1.0879	1.0384	0.8367
200	Line 4	6	Mutualist 2	0.6468	0.4074	0.6235	0.6557	0.6406	0.4591	0.4649	0.6369	0.6403	0.5259	0.6599	0.4501	0.413	0.4183
201	Line 4	6	Mutualist 2	0.6875	0.4141	0.7009	0.6953	0.6127	0.5105	0.4097	0.6254	0.6572	0.5116	0.6337	0.4245	0.4565	0.3909
202	Line 5	6	Ancestral-like	1.1219	1.2929	0.904	1.1507	1.0394	0.9183	0.9506	0.9915	1.1167	1.1248	1.2776	1.201	1.1038	1.0215
203	Line 5	6	Stress-sensitive	0.5168	0.3917	0.0873	0.188	0.1912	0.3446	0.3557	0.3251	0.4057	0.458	0.4675	0.4931	0.2994	0.4154
206	Line 1	6	Ancestral-like	0.6768	0.6067	0.4889	0.563	0.6382	0.696	0.446	0.4838	0.6677	0.9055	0.7595	0.815	0.6093	0.7095
207	Line 1	6	Ancestral-like	0.5425	0.5911	0.4304	0.44	0.5148	0.3397	0.4961	0.45	0.6083	0.8372	0.6794	0.7243	0.5898	0.6738
208	Line 2	6	Ancestral-like	0.7146	0.9247	0.737	0.838	0.6341	0.8121	0.8739	0.8416	0.9658	0.9347	0.8648	0.9187	0.8911	0.8434
209	Line 2	6	Mutualist 1	0.7507	0.7595	0.9154	0.817	0.6932	0.8452	0.9235	0.7998	1.3407	0.9439	0.8007	1.2469	0.9213	0.7488
210	Line 3	6	Mutualist 1	1.0288	0.89	0.8548	1.0127	0.9066	0.845	1.0138	0.7709	1.4301	1.3218	1.1584	1.1042	0.9006	0.739
211	Line 3	6	Mutualist 1	1.1838	0.8825	0.9451	1.0594	0.9182	0.9455	0.9876	0.8672	1.4293	1.2815	1.2112	1.0511	0.9023	0.8132
212	Line 4	6	Mutualist 2	0.6182	0.4144	0.6712	0.633	0.6413	0.5274	0.5211	0.5614	0.6607	0.5696	0.6661	0.4433	0.4586	0.4151
213	Line 4	6	Mutualist 2	0.7056	0.6456	0.6981	0.7438	0.6367	0.6656	0.6937	0.6388	0.9387	0.8185	0.7187	0.9417	0.5933	0.7294
214	Line 5	6	Ancestral-like	1.0643	1.1245	0.9253	1.0689	0.9505	0.8891	0.8732	0.9455	1.0838	1.06	1.1307	1.087	1.0107	0.9467
215	Line 5	6	Ancestral-like	1.1079	1.0787	0.9358	1.1379	0.9504	0.8787	0.8762	0.9931	1.2143	1.0737	1.0945	1.0988	1.0193	0.9592
218	Line 1	6	Ancestral-like	0.7017	0.6018	0.3315	0.4428	0.4414	0.6214	0.4709	0.4134	0.5779	0.8366	0.6628	0.7724	0.5409	0.638
219	Line 1	6	Ancestral-like	0.3417	0.6253	0.3154	0.3888	0.438	0.5696	0.4793	0.3621	0.1478	0.8644	0.6679	0.8063	0.573	0.5938
220	Line 2	6	Mutualist 2	0.6648	0.7548	0.6441	0.7258	0.6544	0.726	0.73	0.677	0.7574	0.9041	0.7529	0.8845	0.7835	0.6665
221	Line 2	6	Mutualist 1	0.718	0.8407	1.0241	1.1834	0.79	0.9571	1.0804	0.8706	1.2032	1.4438	0.9218	1.3414	1.0026	0.8438
222	Line 3	6	Mutualist 1	1.2875	0.917	0.9478	1.2187	0.9268	1.0904	1.0658	0.8835	1.1414	1.2817	1.2543	1.0089	0.9758	0.7882
223	Line 3	6	Mutualist 1	1.1783	0.8718	0.8581	1.0782	0.9072	0.9527	0.9703	0.8025	1.1991	1.3043	1.1861	1.0815	0.9235	0.769
224	Line 4	6	Mutualist 2	0.6281	0.377	0.6713	0.6946	0.5978	0.5584	0.496	0.5911	0.6212	0.6128	0.6358	0.4631	0.391	0.5284
225	Line 4	6	Mutualist 2	0.7254	0.6716	0.7181	0.7989	0.6617	0.7182	0.7295	0.6562	0.8759	0.8872	0.8042	1.025	0.6149	0.7517
226	Line 5	6	Ancestral-like	0.9884	0.9165	0.8318	0.8752	0.8364	0.8302	0.7474	0.8452	0.8986	0.9682	0.9326	0.9568	0.8534	0.8191
227	Line 5	6	Stress-sensitive	0.4429	0.3645	0.192	0.2539	0.2677	0.3344	0.2156	0.3216	0.3914	0.3718	0.3931	0.5037	0.347	0.3768
230	Line 1	6	Mutualist 1	1.0248	0.852	0.5822	0.9377	0.5609	0.5665	0.8687	0.7068	0.925	1.2628	1.0693	0.9011	0.7823	0.7685
231	Line 1	6	Mutualist 1	1.0918	0.7262	0.4301	0.5653	0.3691	0.5427	0.8817	0.7288	0.1632	0.9017	1.0313	0.7529	0.773	0.6545
232	Line 2	6	Mutualist 1	0.6685	0.865	0.9573	1.0896	0.764	0.9094	1.1005	0.8958	1.1876	1.3855	0.9287	1.322	0.9721	0.8067
233	Line 2	6	Mutualist 2	0.6002	0.6731	0.6623	0.6784	0.5678	0.6961	0.712	0.6589	0.7476	0.8382	0.6571	0.8534	0.6889	0.6417
234	Line 3	6	Mutualist 1	1.2924	0.8995	0.9785	1.1557	0.914	1.1253	1.0092	0.8934	1.1615	1.2467	1.1996	1.0796	0.9474	0.7702
235	Line 3	6	Ancestral-like	1.1815	1.1008	0.9224	1.0793	0.9585	0.9414	0.8771	0.8917	0.9838	1.1234	1.0962	1.0646	0.9606	0.9762
236	Line 4	6	Mutualist 2	0.6209	0.5522	0.6442	0.7083	0.5839	0.6423	0.6803	0.5805	0.8028	0.7941	0.6689	0.9417	0.5365	0.6556
237	Line 4	6	Mutualist 2	0.5196	0.3495	0.5843	0.5878	0.5717	0.4478	0.4256	0.5679	0.6381	0.4771	0.5898	0.4734	0.4428	0.6033
238	Line 5	6	Ancestral-like	1.0552	1.0878	0.9066	1.0547	0.9576	0.8539	0.8403	0.9017	0.9797	1.0437	1.101	1.0174	1.027	0.8862
239	Line 5	6	Stress-sensitive	0.4324	0.3075	0.1081	0.2167	0.1864	0.277	0.1221	0.2551	0.3324	0.3819	0.3462	0.42	0.2955	0.3937
242	Line 1	6	Mutualist 1	1.2053	1.0947	0.7237	1.0374	0.7986	0.6829	1.017	0.953	0.9519	1.2226	0.9712	0.9357	0.9309	0.7436
243	Line 1	6	Mutualist 1	0.577	1.105	0.4486	1.0094	0.872	0.7907	1.0478	0.8371	0.3141	1.004	0.7932	0.8446	1.0017	0.7699
244	Line 2	6	Mutualist 1	0.6095	0.7784	0.8426	0.8516	0.6931	0.7757	0.8998	0.8126	1.182	1.2091	0.848	1.2606	0.8546	0.7283
245	Line 2	6	Ancestral-like	0.6698	0.8809	0.6968	0.7899	0.6066	0.7865	0.8674	0.8121	0.8606	0.936	0.8439	0.9186	0.8962	0.7956
246	Line 3	6	Ancestral-like	1.0507	1.1634	0.7847	1.1077	0.8772	0.8598	0.9156	0.862	0.9695	1.0916	0.934	1.1562	0.9817	0.8508
247	Line 3	6	Ancestral-like	0.9795	1.0095	0.86	0.9911	0.8649	0.8542	0.8466	0.8639	0.9577	1.0135	0.8678	1.0146	0.94	0.8323
248	Line 4	6	Mutualist 2	0.6845	0.5856	0.6736	0.7895	0.6128	0.6845	0.7071	0.6196	0.8004	0.8159	0.669	0.9219	0.5668	0.6098
249	Line 4	6	Mutualist 2	0.6662	0.3367	0.7024	0.7335	0.6031	0.594	0.4273	0.6019	0.6878	0.4414	0.6301	0.4608	0.3766	0.4252
250	Line 5	6	Ancestral-like	1.0552	1.1424	0.9511	1.1164	0.991	0.8648	0.9021	0.928	1.0114	1.0711	1.183	1.075	1.0964	0.8879
251	Line 5	6	Mutualist 2	0.7513	0.419	0.5394	0.4114	0.4667	0.451	0.3222	0.4738	0.646	0.3384	0.6553	0.4813	0.3369	0.4043
254	Line 1	6	Mutualist 1	1.2202	1.0395	0.7442	0.9875	0.7726	0.6886	1.0069	0.9134	0.9395	1.1866	0.9134	0.9146	0.989	0.7889
255	Line 1	6	Mutualist 1	0.367	0.2132	0.3084	0.297	0.1806	0.4058	0.2995	0.2038	0.4325	1.0892	0.6436	0.9235	0.2476	0.4733
256	Line 2	6	Mutualist 1	0.6265	0.8044	0.9032	0.8	0.7374	0.844	1.005	0.8486	1.1126	1.3078	0.8738	1.2054	0.9356	0.739
257	Line 2	6	Mutualist 1	0.4976	0.6954	0.7167	0.82	0.5635	0.6903	0.8318	0.7273	1.0274	0.9341	0.7843	0.9156	0.7832	0.6856
258	Line 3	6	Mutualist 1	1.1365	0.7863	0.9858	1.034	0.8587	0.978	0.9528	0.8548	1.1146	1.2147	1.1822	1.0815	0.8437	0.7197
259	Line 3	6	Mutualist 1	1.0907	0.7744	0.9521	1.11	0.8524	0.9382	0.9137	0.8206	1.1201	1.2179	1.094	1.1084	0.8363	0.6905
260	Line 4	6	Mutualist 2	0.5361	0.3259	0.6115	0.7	0.4833	0.4974	0.4135	0.5884	0.6504	0.5479	0.6058	0.4176	0.4372	0.4318
261	Line 4	6	Mutualist 2	0.5505	0.3246	0.5956	0.57	0.491	0.4893	0.3849	0.5923	0.6687	0.4975	0.563	0.3996	0.4314	0.4133
262	Line 5	6	Stress-sensitive	0.4384	0.3598	0.2308	0.26	0.2455	0.3728	0.2526	0.3342	0.4307	0.3506	0.4111	0.5045	0.3592	0.3699
263	Line 5	6	Stress-sensitive	0.4601	0.3627	0.2178	0.28	0.2551	0.3692	0.2609	0.3366	0.4359	0.3641	0.4236	0.5403	0.3645	0.3969
266	Line 1	6	Mutualist 1	1.1655	1.0143	0.6641	1.1489	0.8414	0.6439	1.0234	0.8584	0.9204	1.1841	1.046	0.8904	0.9292	0.7201
267	Line 1	6	Mutualist 1	0.99	0.8683	0.4345	1.0695	0.8773	0.9204	0.9653	1.0014	0.588	0.9425	0.7682	0.8703	1.0905	0.8072
268	Line 2	6	Mutualist 1	0.6324	0.8338	0.9081	1.1909	0.7533	0.9117	1.0901	0.8281	1.1424	1.3245	0.9216	1.2681	0.9488	0.7696
269	Line 2	6	Mutualist 1	0.4969	0.6655	0.6162	0.8143	0.5455	0.6331	0.7461	0.6249	0.8515	0.8717	0.6888	0.8728	0.7116	0.6415
270	Line 3	6	Ancestral-like	1.0702	1.1281	0.7904	1.2826	0.8858	0.857	0.874	0.8657	0.9401	1.0917	1.008	1.0795	1.0334	0.7433
271	Line 3	6	Ancestral-like	1.0955	1.0868	0.8592	1.2372	0.9242	0.8958	0.883	0.8285	0.9982	1.1249	1.0368	1.1007	0.9783	0.8782
272	Line 4	6	Mutualist 2	0.6867	0.6116	0.679	0.7482	0.6459	0.6572	0.7056	0.5921	0.8095	0.8165	0.7131	0.8901	0.5999	0.6214
273	Line 4	6	Mutualist 2	0.5819	0.3312	0.578	0.618	0.5515	0.4431	0.3713	0.6192	0.64	0.4679	0.6023	0.4016	0.4464	0.4465
274	Line 5	6	Ancestral-like	1.1002	1.1934	1.0614	1.2914	1.0551	0.912	0.9636	0.9484	1.2109	1.0899	1.1885	1.16	1.2102	0.971
275	Line 5	6	Stress-sensitive	0.4793	0.3674	0.2213	0.2908	0.2704	0.372	0.2787	0.3432	0.4316	0.3919	0.4415	0.5237	0.4085	0.4102
278	Line 1	6	Mutualist 1	1.149	1.1059	0.7099	0.9846	0.9113	0.851	1.0808	0.9912	0.9244	1.1519	0.8203	0.938	1.0467	0.8114
279	Line 1	6	Mutualist 1	0.576	1.0071	0.7381	0.8856	0.8488	0.7351	1.0281	0.9054	0.542	0.7111	0.9226	0.8497	0.9446	0.7332
280	Line 2	6	Mutualist 1	0.6072	0.786	0.8315	0.9438	0.738	0.8869	0.9447	0.807	1.1739	1.1645	0.9034	1.1589	0.888	0.7195
281	Line 2	6	Ancestral-like	0.6973	0.9535	0.7802	0.8987	0.7102	0.7764	0.9077	0.8371	0.9193	0.9504	0.8905	0.9318	0.9551	0.8005
282	Line 3	6	Mutualist 1	1.2148	0.8276	0.9609	1.1145	0.9191	1.057	1.0838	0.8161	1.1457	1.2608	1.1901	1.0969	0.8953	0.7406
283	Line 3	6	Mutualist 1	1.151	0.7819	0.8711	1.1105	0.9116	0.8373	0.9735	0.7575	1.1909	1.2893	1.0802	1.1171	0.8415	0.6908
284	Line 4	6	Ancestral-like	1.0196	1.054	0.8644	1.0635	0.936	0.7989	0.8672	0.7922	0.9301	1.0749	0.9463	1.1184	0.9481	0.8382
285	Line 4	6	Mutualist 2	0.4848	0.3844	0.5343	0.4195	0.5569	0.4321	0.3957	0.5116	0.5787	0.4918	0.5859	0.3437	0.3594	0.3947
286	Line 5	6	Stress-sensitive	0.4283	0.325	0.0699	0.2601	0.2344	0.3375	0.1387	0.2982	0.3988	0.353	0.36	0.4534	0.2421	0.3627
287	Line 5	6	Ancestral-like	1.1449	1.2045	1.0925	1.1806	1.1726	0.9569	1.0257	0.9482	1.1626	1.1635	1.1229	1.3327	1.2139	0.9794

## Sheet: Sheet4
Sample.ID	Replicate.line	Plant.cycle	Colony.number	Phenotype	carbon usage index	abiostress resistance index	biostress resistance index
1	Line 1	2	1	Ancestral-like	0.666561	0.954253	0.632977
2	Line 1	4	1	Ancestral-like	0.849574	0.820348	0.600814
3	Line 2	2	1	Ancestral-like	0.67742	0.934752	0.830969
4	Line 2	4	1	Ancestral-like	0.867025	0.932809	0.822106
5	Line 3	2	1	Ancestral-like	0.551148	0.753685	0.691232
6	Line 3	4	1	Ancestral-like	0.791707	0.837091	0.691448
7	ori	ori	1	Ancestor	0.78854	0.874857	0.679016
8	Line 4	4	1	Ancestral-like	0.992053	0.936597	0.789073
9	Line 4	2	1	Ancestral-like	0.645275	0.881078	0.729537
10	Line 5	4	1	Ancestral-like	0.775623	0.941114	0.704057
11	Line 5	2	1	Ancestral-like	0.578778	0.797507	0.715371
13	Line 1	2	2	Ancestral-like	0.686777	0.845343	0.662488
14	Line 1	4	2	Mutualist 1	0.554164	0.677701	0.64947
15	Line 2	2	2	Transient	0.491724	0.817615	0.599368
16	Line 2	4	2	Transient	0.487817	0.769618	0.612365
17	Line 3	2	2	Ancestral-like	0.548632	0.795851	0.658342
18	Line 3	4	2	Ancestral-like	0.614853	0.752113	0.645562
19	ori	ori	2	Ancestor	0.562828	0.741855	0.626281
20	Line 4	4	2	Mutualist 2	0.536336	0.698261	0.571115
21	Line 4	2	2	Transient	0.424725	0.834557	0.447519
22	Line 5	4	2	Ancestral-like	0.603353	0.866001	0.656747
23	Line 5	2	2	Ancestral-like	0.576801	0.846369	0.665629
25	Line 1	2	3	Ancestral-like	0.626726	0.798767	0.63775
26	Line 1	4	3	Ancestral-like	0.452483	0.784015	0.60767
27	Line 2	2	3	Transient	0.462942	0.809191	0.584057
28	Line 2	4	3	Mutualist 1	0.623614	0.780937	1
29	Line 3	2	3	Ancestral-like	0.486958	0.653356	0.645503
30	Line 3	4	3	Mutualist 1	0.99153	0.711973	0.569132
31	ori	ori	3	Ancestor	0.830289	0.77853	0.606461
32	Line 4	4	3	Ancestral-like	0.657937	0.697674	0.630744
33	Line 4	2	3	Ancestral-like	0.537014	0.735328	0.612302
34	Line 5	4	3	Stress-sensitive	0.0756993	0.581575	0
35	Line 5	2	3	Transient	0.445984	0.610389	0.364513
37	Line 1	2	4	Ancestral-like	0.577141	0.98363	0.589859
38	Line 1	4	4	Ancestral-like	0.672013	0.850677	0.616039
39	Line 2	2	4	Mutualist 2	0.423645	0.693863	0.643782
40	Line 2	4	4	Transient	0.449927	0.52519	0.441722
41	Line 3	2	4	Transient	0.509199	0.764349	0.384463
42	Line 3	4	4	Ancestral-like	0.926649	0.859967	0.619567
43	ori	ori	4	Ancestor	0.85529	0.793563	0.638695
44	Line 4	4	4	Ancestral-like	0.804812	0.787796	0.771593
45	Line 4	2	4	Transient	0.418395	0.721109	0.362982
46	Line 5	4	4	Ancestral-like	0.778329	0.752453	0.550726
47	Line 5	2	4	Transient	0.464581	0.770316	0.393595
49	Line 1	2	5	Ancestral-like	0.557118	0.862477	0.57999
50	Line 1	4	5	Ancestral-like	0.696902	0.829853	0.631634
51	Line 2	2	5	Ancestral-like	0.543854	0.829223	0.547313
52	Line 2	4	5	Ancestral-like	0.698841	0.882913	0.764889
53	Line 3	2	5	Transient	0.467259	0.654525	0.441837
54	Line 3	4	5	Ancestral-like	0.758722	0.744461	0.598275
55	ori	ori	5	Ancestor	0.706427	0.790123	0.594245
56	Line 4	4	5	Mutualist 2	0.534279	0.606314	0.507075
57	Line 4	2	5	Ancestral-like	0.442969	0.77126	0.584329
58	Line 5	4	5	Transient	0.448584	0.76267	0.263034
59	Line 5	2	5	Ancestral-like	0.511205	0.741154	0.498986
61	Line 1	2	6	Ancestral-like	0.574568	0.894027	0.571487
62	Line 1	4	6	Ancestral-like	0.844522	0.858883	0.564197
63	Line 2	2	6	Transient	0.375593	0.771694	0.42141
64	Line 2	4	6	Transient	0.449936	0.853951	0.544931
65	Line 3	2	6	Ancestral-like	0.549565	0.784023	0.576079
66	Line 3	4	6	Transient	0.875662	0.849712	0.279869
67	ori	ori	6	Ancestor	0.737679	0.796859	0.553583
68	Line 4	4	6	Mutualist 2	0.436145	0.568524	0.535308
69	Line 4	2	6	Ancestral-like	0.547442	0.714659	0.518319
70	Line 5	4	6	Ancestral-like	0.539111	0.729127	0.554713
71	Line 5	2	6	Ancestral-like	0.475224	0.730139	0.574356
73	Line 1	2	7	Ancestral-like	0.565217	0.81319	0.569043
74	Line 1	4	7	Ancestral-like	0.701372	0.921696	0.55384
75	Line 2	2	7	Transient	0.455029	0.896586	0.375722
76	Line 2	4	7	Stress-sensitive	0	0	0.0103557
77	Line 3	2	7	Transient	0.378885	0.794936	0.288125
78	Line 3	4	7	Ancestral-like	0.652508	0.838137	0.559636
79	ori	ori	7	Ancestor	0.552975	0.812382	0.626445
80	Line 4	4	7	Ancestral-like	0.952092	0.807166	0.597024
81	Line 4	2	7	Transient	0.336191	0.559849	0.370191
82	Line 5	4	7	Ancestral-like	0.727518	0.78661	0.589039
83	Line 5	2	7	Transient	0.522023	0.75929	0.405416
85	Line 1	2	8	Ancestral-like	0.559923	0.917278	0.526601
86	Line 1	4	8	Ancestral-like	0.753253	0.769875	0.576172
87	Line 2	2	8	Ancestral-like	0.520316	0.919577	0.52042
88	Line 2	4	8	Transient	0.461893	0.927913	0.519974
89	Line 3	2	8	Transient	0.541375	0.874053	0.41439
90	Line 3	4	8	Stress-sensitive	0.27122	0.429533	0.17487
91	ori	ori	8	Ancestor	0.688344	0.96998	0.574241
92	Line 4	4	8	Mutualist 2	0.539333	0.671613	0.544235
93	Line 4	2	8	Ancestral-like	0.592247	0.865136	0.572636
94	Line 5	4	8	Ancestral-like	0.839789	0.85016	0.541195
95	Line 5	2	8	Ancestral-like	0.592167	0.873742	0.628831
97	Line 1	2	9	Ancestral-like	0.669466	0.713292	0.57867
98	Line 1	4	9	Ancestral-like	0.897746	0.836568	0.61541
99	Line 2	2	9	Ancestral-like	0.734618	0.902479	0.759533
100	Line 2	4	9	Transient	0.509034	0.822662	0.274712
101	Line 3	2	9	Ancestral-like	0.590416	0.801059	0.593144
102	Line 3	4	9	Ancestral-like	0.943441	0.866636	0.588644
103	ori	ori	9	Ancestor	0.849852	0.951646	0.70378
104	Line 4	4	9	Ancestral-like	0.964148	0.967052	0.64079
105	Line 4	2	9	Ancestral-like	0.510379	0.886863	0.603796
106	Line 5	4	9	Ancestral-like	0.778274	0.855526	0.62526
107	Line 5	2	9	Ancestral-like	0.509113	0.971868	0.631674
109	Line 1	2	10	Ancestral-like	0.653779	0.690369	0.630181
110	Line 1	4	10	Ancestral-like	0.71929	0.790623	0.633088
111	Line 2	2	10	Ancestral-like	0.605766	0.826406	0.645236
112	Line 2	4	10	Transient	0.493672	0.973758	0.483599
114	Line 3	4	10	Ancestral-like	0.848288	0.791771	0.662592
115	ori	ori	10	Ancestor	0.762105	0.794744	0.616338
116	Line 4	4	10	Mutualist 2	0.507632	0.739294	0.697441
117	Line 4	2	10	Ancestral-like	0.463426	0.771983	0.624163
118	Line 5	4	10	Ancestral-like	0.665062	0.803392	0.634888
119	Line 5	2	10	Ancestral-like	0.420977	0.783732	0.554229
121	Line 1	2	11	Ancestral-like	0.581488	0.644897	0.605196
122	Line 1	4	11	Transient	0.551797	0.672384	0.245275
123	Line 2	2	11	Ancestral-like	0.592848	0.835518	0.698023
124	Line 2	4	11	Transient	0.606645	0.902951	0.380609
125	Line 3	2	11	Transient	0.525374	0.674786	0.472839
126	Line 3	4	11	Ancestral-like	0.717295	0.78084	0.665167
127	ori	ori	11	Ancestor	0.611229	0.771336	0.60674
128	Line 4	4	11	Mutualist 2	0.533768	0.685836	0.621178
129	Line 4	2	11	Transient	0.506144	0.738168	0.526043
130	Line 5	4	11	Ancestral-like	0.571479	0.774777	0.608252
131	Line 5	2	11	Transient	0.524647	0.832547	0.479775
133	Line 1	2	12	Transient	0.564625	0.615362	0.437104
134	Line 1	4	12	Transient	0.614643	0.795984	0.429053
135	Line 2	2	12	Transient	0.449079	0.82172	0.48677
136	Line 2	4	12	Transient	0.61804	0.955352	0.582305
137	Line 3	2	12	Transient	0.436205	0.699434	0.445978
138	Line 3	4	12	Ancestral-like	0.566621	0.708598	0.671684
139	ori	ori	12	Ancestor	0.513497	0.765437	0.614442
140	Line 4	4	12	Ancestral-like	0.513901	0.780827	0.637205
141	Line 4	2	12	Ancestral-like	0.550589	0.768026	0.713603
142	Line 5	4	12	Ancestral-like	0.566789	0.775925	0.610528
143	Line 5	2	12	Ancestral-like	0.618148	0.807357	0.712535
145	Line 1	2	13	Ancestral-like	0.566602	0.736133	0.589222
146	Line 1	4	13	Transient	0.57184	0.75948	0.379064
147	Line 2	2	13	Transient	0.436046	0.59433	0.539627
148	Line 2	4	13	Mutualist 2	0.364486	0.536554	0.315936
149	Line 3	2	13	Transient	0.537973	0.798924	0.482749
150	Line 3	4	13	Ancestral-like	0.539935	0.669797	0.637503
151	ori	ori	13	Ancestor	0.623674	0.821196	0.590574
152	Line 4	4	13	Ancestral-like	0.509842	0.809131	0.669268
153	Line 4	2	13	Ancestral-like	0.53173	0.804506	0.723437
154	Line 5	4	13	Ancestral-like	0.86508	0.807142	0.622918
155	Line 5	2	13	Ancestral-like	0.333135	0.765749	0.641924
157	Line 1	2	14	Ancestral-like	0.513008	0.646498	0.601263
158	Line 1	4	14	Transient	0.600013	0.749211	0.379068
159	Line 2	2	14	Ancestral-like	0.386837	0.708235	0.622292
160	Line 2	4	14	Stress-sensitive	0.399423	0.65855	0.00946227
161	Line 3	2	14	Transient	0.400763	0.688018	0.454498
162	Line 3	4	14	Transient	0.542637	0.710526	0.342618
163	ori	ori	14	Ancestor	0.678494	0.804111	0.592794
164	Line 4	4	14	Mutualist 2	0.516508	0.696434	0.617334
165	Line 4	2	14	Ancestral-like	0.55124	0.768449	0.627345
166	Line 5	4	14	Ancestral-like	0.979646	0.832465	0.617025
167	Line 5	2	14	Ancestral-like	0.57315	0.83151	0.668859
169	Line 1	2	15	Ancestral-like	0.610244	0.755211	0.646294
170	Line 1	4	15	Transient	0.792863	0.876633	0.481143
171	Line 2	2	15	Ancestral-like	0.51849	0.839909	0.737801
172	Line 2	4	15	Mutualist 2	0.377365	0.697314	0.4299
173	Line 3	2	15	Transient	0.536434	0.734034	0.475876
174	Line 3	4	15	Ancestral-like	0.63649	0.827541	0.705358
175	ori	ori	15	Ancestor	0.577574	0.80273	0.547716
176	Line 4	4	15	Ancestral-like	0.618441	0.800422	0.682501
177	Line 4	2	15	Ancestral-like	0.479369	0.813211	0.650596
178	Line 5	4	15	Ancestral-like	0.787251	0.81623	0.53846
179	Line 5	2	15	Ancestral-like	0.444155	0.779033	0.687036
181	Line 1	2	16	Ancestral-like	0.580138	0.638646	0.597802
182	Line 1	4	16	Ancestral-like	0.738509	0.737192	0.644073
183	Line 2	2	16	Mutualist 2	0.389448	0.584342	0.462951
184	Line 2	4	16	Mutualist 2	0.355657	0.450333	0.286818
185	Line 3	2	16	Ancestral-like	0.498338	0.740041	0.753771
186	Line 3	4	16	Ancestral-like	0.85622	0.742125	0.692813
187	ori	ori	16	Ancestor	0.653254	0.843766	0.542683
188	Line 4	4	16	Mutualist 1	0.524475	0.750586	0.680734
189	Line 4	2	16	Ancestral-like	0.525775	0.767806	0.649713
190	Line 5	4	16	Transient	0.515742	0.951002	0.316702
191	Line 5	2	16	Ancestral-like	0.504912	1	0.68278
194	Line 1	6	1	Mutualist 1	0.86016	0.789608	0.705289
195	Line 1	6	2	Mutualist 1	0.832521	0.692448	0.64513
196	Line 2	6	1	Mutualist 1	0.825816	0.63894	0.725449
197	Line 2	6	2	Mutualist 2	0.594887	0.952302	0.917228
198	Line 3	6	1	Mutualist 1	0.937961	0.804119	0.712911
199	Line 3	6	2	Mutualist 1	0.995061	0.904338	0.640589
200	Line 4	6	1	Mutualist 2	0.417295	0.68603	0.518154
201	Line 4	6	2	Mutualist 2	0.423527	0.61247	0.490214
202	Line 5	6	1	Ancestral-like	0.966063	0.822457	0.753082
203	Line 5	6	2	Stress-sensitive	0.221189	0.859011	0.673984
206	Line 1	6	3	Ancestral-like	0.522396	0.733076	0.642868
207	Line 1	6	4	Ancestral-like	0.434462	0.641193	0.722503
208	Line 2	6	3	Ancestral-like	0.720096	0.737447	0.782641
209	Line 2	6	4	Mutualist 1	0.76928	0.702696	0.715146
210	Line 3	6	3	Mutualist 1	0.867647	0.816201	0.620693
211	Line 3	6	4	Mutualist 1	0.907748	0.806813	0.596306
212	Line 4	6	3	Mutualist 2	0.428521	0.580188	0.505925
213	Line 4	6	4	Mutualist 2	0.600455	0.617857	0.492064
214	Line 5	6	3	Ancestral-like	0.890208	0.843561	0.662976
215	Line 5	6	4	Ancestral-like	0.90813	0.849067	0.577953
218	Line 1	6	5	Ancestral-like	0.447015	0.670397	0.660039
219	Line 1	6	6	Ancestral-like	0.384871	0.695262	0.60963
220	Line 2	6	5	Mutualist 2	0.611568	0.721681	0.663621
221	Line 2	6	6	Mutualist 1	0.888951	0.691228	0.666555
222	Line 3	6	5	Mutualist 1	0.931637	0.804192	0.704337
223	Line 3	6	6	Mutualist 1	0.878571	0.759718	0.554137
224	Line 4	6	5	Mutualist 2	0.435352	0.708022	0.518473
225	Line 4	6	6	Mutualist 2	0.634944	0.427628	0.459508
226	Line 5	6	5	Ancestral-like	0.756293	0.897075	0.556466
227	Line 5	6	6	Stress-sensitive	0.210179	0.428502	0.240213
230	Line 1	6	7	Mutualist 1	0.709384	0.655288	0.583354
231	Line 1	6	8	Mutualist 1	0.559563	0.572413	0.594559
232	Line 2	6	7	Mutualist 1	0.862543	0.636609	0.6835
233	Line 2	6	8	Mutualist 2	0.565052	0.547952	0.709393
234	Line 3	6	7	Mutualist 1	0.924631	0.885157	0.571718
235	Line 3	6	8	Ancestral-like	0.889971	0.560927	0.598313
236	Line 4	6	7	Mutualist 2	0.545556	0.662102	0.486724
237	Line 4	6	8	Mutualist 2	0.395246	0.80565	0.527039
238	Line 5	6	7	Ancestral-like	0.856932	0.906411	0.622697
239	Line 5	6	8	Stress-sensitive	0.158961	0.436442	0.233611
242	Line 1	6	9	Mutualist 1	0.815675	0.731673	0.725109
243	Line 1	6	10	Mutualist 1	0.690778	0.711103	0.629135
244	Line 2	6	9	Mutualist 1	0.75427	0.578966	0.774696
245	Line 2	6	10	Ancestral-like	0.688482	0.547261	0.742165
246	Line 3	6	9	Ancestral-like	0.845426	0.79987	0.708654
247	Line 3	6	10	Ancestral-like	0.797236	0.869498	0.626913
248	Line 4	6	9	Mutualist 2	0.568179	0.69005	0.526086
249	Line 4	6	10	Mutualist 2	0.423093	0.713239	0.621137
250	Line 5	6	9	Ancestral-like	0.89694	0.441185	0.0060494
251	Line 5	6	10	Mutualist 2	0.350389	0.918293	0.64063
254	Line 1	6	11	Mutualist 1	0.805399	0.659592	0.654413
255	Line 1	6	12	Mutualist 1	0.29924	0.718226	0.634126
256	Line 2	6	11	Mutualist 1	0.783871	0.68085	0.729142
257	Line 2	6	12	Mutualist 1	0.635268	0.725517	0.809352
258	Line 3	6	11	Mutualist 1	0.856848	0.83959	0.572049
259	Line 3	6	12	Mutualist 1	0.83852	0.810423	0.568193
260	Line 4	6	11	Mutualist 2	0.389123	0.594226	0.551385
261	Line 4	6	12	Mutualist 2	0.370265	0.580009	0.49854
262	Line 5	6	11	Stress-sensitive	0.221184	0.40852	0.201677
263	Line 5	6	12	Stress-sensitive	0.231877	0.441813	0.224335
266	Line 1	6	13	Mutualist 1	0.798717	0.736457	0.602455
267	Line 1	6	14	Mutualist 1	0.750937	0.580232	0.526395
268	Line 2	6	13	Mutualist 1	0.837894	0.919172	0.881495
269	Line 2	6	14	Mutualist 1	0.569658	0.690648	0.704004
270	Line 3	6	13	Ancestral-like	0.846202	0.789146	0.587866
271	Line 3	6	14	Ancestral-like	0.86896	0.736777	0.555135
272	Line 4	6	13	Mutualist 2	0.570549	0.512546	0.493617
273	Line 4	6	14	Mutualist 2	0.379867	0.428452	0.556408
274	Line 5	6	13	Ancestral-like	0.974356	0.779627	0.844493
275	Line 5	6	14	Stress-sensitive	0.243543	0.428177	0.275788
278	Line 1	6	15	Mutualist 1	0.836223	0.733928	0.596561
279	Line 1	6	16	Mutualist 1	0.695655	0.581351	0.58127
280	Line 2	6	15	Mutualist 1	0.770827	0.58821	0.699864
281	Line 2	6	16	Ancestral-like	0.733818	0.871495	0.916879
282	Line 3	6	15	Mutualist 1	0.897696	0.840571	0.6065
283	Line 3	6	16	Mutualist 1	0.840603	0.684896	0.601693
284	Line 4	6	15	Ancestral-like	0.820104	0.333904	0.492878
285	Line 4	6	16	Mutualist 2	0.333741	0.445376	0.438904
286	Line 5	6	15	Stress-sensitive	0.173015	0.45668	0.0136567
287	Line 5	6	16	Ancestral-like	1	0.820509	0.631747
