# Supplementary material for: Rapid evolution of bacterial mutualism in the plant rhizosphere
Source: Nat Commun. 2021 Jun 22;12:3829. doi: 10.1038/s41467-021-24005-y (PMC8219802; doi:10.1038/s41467-021-24005-y)
Supplement: Supplementary file 5 — Supplementary Data 2 [file 41467_2021_24005_MOESM5_ESM.xlsx]

## Sheet: Sheet1
Sample ID	Mutations	Replicate line	Plant cycle	Phenotype	Plant performance (PC1*-1)	Normalized plant performance (0,1)	Plant performance promotion (%)	Bacterial population size (cells/per plant)	Start proportion of phenotype (%)	End proportion of phenotype (%)	GRmax	Emax	induced expression	induced expression,fold	Growth in KB1/3	Exprotese	Tryptophane side oxidase	IAA	Siderophore	Biofilm	PEG Resistance	Verticillium Inhibition	Ralstonia Inhibition	Penicilline Resistance	Streptomycin Resistance	Tetracycline Resistance	H2O2 Resistance	NaCl Resistance
7	WT	Ancestor	0	Ancestor	-0.933432	0.23342	-6.57306	40904000			0.704004	0.58572	0.806	1.52075	2.722	0.565	0.926	0.0589	0.01718	0.2306	0.2229	13.7917	101.568	0.4661	0.3803	0.0891	0.3677	0.4856
16	galEV32M ∙ accCE413K	Line 2	4	Transient	0.848379	0.532607	113.177	100429000	38	0	0.806093	0.734933	0.486333	0.91761	2.608	0.4471	0.576	0.0476	0.0183306	0.2578	0.223	22.4892	101.763	0.4802	0.0322	0.1688	0.2084	0.446
21	hult786C>T	Line 4	2	Transient	-1.36292	0.161304	-35.4376	56903000	25	0	0.775774	0.686203	0.492	0.928302	2.382	0.5285	0.731	0.0537	0.0183836	0.3119	0.2297	13.5993	101.861	0.4144	0.032	0.1068	0.397	0.4103
28	galEV32M ∙ accCE413K	Line 2	4	Mutualist 1	1.55703	0.651597	160.803	52251000	6	62	0.638139	0.500802	0.714	1.34717	2.675	0.4046	0.423	0.0461	0.0179443	0.1732	0.1859	21.065	101.919	0.5394	0.3332	0.2512	0.3449	0.4652
31	WT	Ancestor	0	Ancestor	-1.19369	0.189719	-24.0643	30094000			0.862551	0.816317	0.69	1.30189	2.678	0.5328	0.82	0.0564	0.0177954	0.2131	0.1771	20.9377	101.198	0.3958	0.3433	0.0934	0.3966	0.454
52	galEV32M	Line 2	4	Ancestral-like	-0.448713	0.31481	26.0034	61449000	100	19	0.813625	0.723933	0.178333	0.336478	2.699	0.5244	0.638	0.0577	0.0159724	0.2463	0.2229	24.2672	101.237	0.4201	0.3326	0.1743	0.4215	0.4673
58	WT	Line 6	4	Transient	-0.959857	0.228983	-8.349	59441000	25	0	0.708789	0.601218	0.504	0.950943	2.508	0.5076	0.589	0.057	0.0180266	0.2523	0.1909	22.0672	101.276	0.3488	0.0318	0.0338	0.4008	0.4053
65	WT	Line 3	2	Ancestral-like	0.212041	0.425758	70.4107	63648000	100	31	0.71463	0.62184	0.455333	0.859119	2.721	0.5376	0.694	0.0544	0.0176241	0.2465	0.1987	13.8414	101.705	0.3821	0.3234	0.0897	0.3845	0.4222
66	oafAK338S.fsX18	Line 3	4	Transient	-1.49149	0.139715	-44.0788	24512500	60	0	0.664434	0.556991	0.261667	0.493711	2.708	0.5216	0.941	0.0556	0.0171719	0.2287	0.1886	21.1829	100.846	0.3499	0.0331	0.0422	0.3887	0.5163
68	gacA-40T>A ∙ RS1182033C>T	Line 4	4	Mutualist 2	3.47977	0.974447	290.025	120276000	44	94	0.808849	0.736059	1.19433	2.25346	1.348	0.0624	0.233	0.0465	0.0090608	0.1388	0.1786	4.20679	101.139	0.3051	0.3358	0.0972	0.3725	0.2218
70	WT	Line 6	4	Ancestral-like	-0.669208	0.277786	11.1846	86713000	100	50	0.782888	0.695612	1.07467	2.02767	2.582	0.4929	0.557	0.057	0.0179586	0.2528	0.165	24.0438	101.158	0.3534	0.3483	0.0819	0.4064	0.417
79	WT	Ancestor	0	Ancestor	-1.10456	0.204686	-18.074	66793500			0.761614	0.674486	0.609667	1.15031	2.657	0.5049	0.821	0.0537	0.0180946	0.1992	0.1957	21.9803	101.529	0.3892	0.2968	0.1239	0.418	0.4438
80	WT	Line 4	4	Ancestral-like	-1.55174	0.1296	-48.1275	37188500	100	6	0.672087	0.535495	0.258667	0.48805	2.77	0.5331	0.915	0.0565	0.017588	0.23	0.1816	20.3265	101.08	0.3699	0.3585	0.0944	0.4124	0.4696
86	oafAY335X ∙ RS17350A77A.fsX14 ∙ wbpMG79R	Line 1	4	Ancestral-like	-1.19136	0.190111	-23.9074	57856000	100	25	0.900554	0.861741	0.431333	0.813836	2.594	0.6342	0.674	0.0517	0.0160635	0.2318	0.2037	16.8388	101.158	0.3627	0.2913	0.1098	0.3702	0.403
90	nlpDQ197P	Line 3	4	Stress-sensitive	-1.00883	0.220759	-11.6406	37700000	6	0	0.645561	0.587989	0.450667	0.850314	0.991	0.4426	0.173	0.0738	0.00846154	0.8851	0.1486	97.7506	101.295	0.2385	0.0329	0.0339	0.0341	0.2969
127	WT	Ancestor	0	Ancestor	-0.892795	0.240243	-3.84198	47871500			0.711937	0.610759	0.906667	1.71069	2.718	0.5168	0.833	0.0444	0.017726	0.2596	0.1841	21.4063	101.354	0.4141	0.3341	0.0886	0.4061	0.4265
133	oafAY335X ∙ RS17350A77A.fsX14	Line 1	2	Transient	-1.04222	0.215153	-13.8844	58981000	6	0	0.721088	0.625784	0.431667	0.814465	2.33	0.5455	0.848	0.0522	0.0179175	0.3524	0.1273	26.8798	101.529	0.4348	0.0319	0.0919	0.3729	0.3807
160	galEV32M ∙ accCE413K ∙ yvaQ2-9G>T	Line 2	4	Stress-sensitive	0.796012	0.523814	109.658	112227500	12	0	0.832319	0.767217	0.726667	1.37107	1.421	0.3913	0.586	0.0465	0.0127881	0.7615	0.2033	23.5814	101.393	0.0345	0.0312	0.0341	0.0304	0.4499
163	WT	Ancestor	0	Ancestor	-0.0536663	0.381143	52.5533	85292000			0.636654	0.493253	1.11667	2.10692	2.657	0.5126	0.945	0.0426	0.0159863	0.1953	0.1849	25.648	100.924	0.4217	0.2751	0.0983	0.4097	0.4607
172	gacAY183S	Line 2	4	Mutualist 2	3.53314	0.983409	293.612	129835000	13	19	0.797146	0.718637	1.12933	2.13082	1.297	0.062	0.143	0.0404	0.0107735	0.2244	0.1893	16.5906	100.788	0.385	0.2501	0.0331	0.3833	0.3424
188	gacA-40T>A	Line 4	4	Mutualist 1	3.17133	0.922657	269.296	105750000	6	0	0.841932	0.77393	1.64	3.09434	1.401	0.1232	0.257	0.0521	0.0175927	0.1373	0.2711	19.8021	100.924	0.3545	0.2963	0.1698	0.3369	0.2596
220	galEV32M ∙ accCE413K ∙ gacAD54Y	Line 2	6	Mutualist 2	3.63195	1	300.252	103975500	13	19	0.921112	0.882785	0.785	1.48113	1.571	0.0672	0.174	0.0425	0.0086625	0.227	0.207	8.10096	57.9304	0.3402	0.4002	0.1961	0.3859	0.3509
222	oafAK338S.fsX18 ∙ gacSG27D	Line 3	6	Mutualist 1	1.15433	0.58398	133.739	58641000	6	69	0.862444	0.814557	0.948333	1.78931	2.666	0.4065	0.325	0.0467	0.0181422	0.166	0.249	27.2491	101.627	0.3563	0.3196	0.1274	0.2709	0.4142
239	rpoSQ65X ∙ tetRY127X	Line 6	6	Stress-sensitive	-0.683604	0.275369	10.2172	51035500	6	44	0.712147	0.72909	0.480667	0.906918	0.776	0.4198	0.206	0.0763	0.0102054	1.216	0.1327	98.1819	101.88	0.3041	0.0342	0.0315	0.0334	0.344
242	oafAY335X ∙ RS17350A77A.fsX14 ∙ gacAD49Y	Line 1	6	Mutualist 1	0.780471	0.521204	108.613	73227500	6	75	0.829494	0.76146	1.139	2.14906	2.527	0.3475	0.358	0.0451	0.0185849	0.201	0.1651	29.7594	101.451	0.4026	0.2978	0.1362	0.3386	0.384
251	fleQR320Q	Line 6	6	Mutualist 2	-0.976443	0.226198	-9.4637	26341000	6	6	0.631888	0.533827	0.501	0.945283	0.998	0.2465	0.664	0.0477	0.0081129	0.161	0.1862	28.3537	50.7908	0.4164	0.3665	0.2082	0.4893	0.3891
260	gacAE38X ∙ RS11785S256C ∙ flhAH393Q.fsX15	Line 4	6	Mutualist 2	2.99692	0.893371	257.574	167607500	44	94	1.00683	0.990156	1.638	3.09057	0.664	0.0714	0.278	0.0419	0.0057696	0.207	0.1326	1.87649	52.0783	0.2306	0.2433	0.1212	0.3619	0.1596
262	rpoSQ65X	Line 6	6	Stress-sensitive	-1.62738	0.116898	-53.2112	20811000	6	44	0.437016	0.415792	0.509	0.960377	0.586	0.4247	0.208	0.0893	0.0101114	1.254	0.1454	99.0104	101.724	0.3143	0.0332	0.0361	0.0325	0.3031
263	rpoSQ65X	Line 6	6	Stress-sensitive	-2.32357	0	-100	8369500	6	44	0.565228	0.543646	0.551667	1.04088	0.665	0.4074	0.169	0.0907	0.0101837	1.279	0.1308	99.0259	101.237	0.3588	0.0335	0.0358	0.035	0.3314
268	galEV32M ∙ accCE413K ∙ gacAG97S ∙ mraZ-211A>G	Line 2	6	Mutualist 1	2.7067	0.844639	238.069	144529000	6	62	1.108	1.14578	1.20933	2.28176	1.997	0.1029	0.26	0.0413	0.0172096	0.445	0.1754	29.5453	100.944	0.3201	0.2747	0.1944	0.2873	0.3503

## Sheet: Sheet2 
Sample ID	Experimental replicate	Plant Cycle	Replicate Line	Phenotypes	Mutations	Green leaf biomass(pixels)	Shoot biomass(g)	Root biomass(g)	Root length(cm)	Lateral root (count)	Root GUS blue pixels
7	rep1	ori	ori	Ancestor	WT	2.327	0.0048	0.0022	2.46633	1.66667	0.252
7	rep2	ori	ori	Ancestor	WT	0.281	0.0034	0.0004	2.58567	1.33333	0.869
7	rep3	ori	ori	Ancestor	WT	4.739	0.0047	0.0017	2.605	5	1.297
16	rep1	4	line 2	Transient	galEV32M ∙ accCE413K	7.496	0.006	0.0022	3.32067	6.66667	0.438
16	rep2	4	line 2	Transient	galEV32M ∙ accCE413K	8.022	0.0047	0.0026	2.77633	6.66667	0.657
16	rep3	4	line 2	Transient	galEV32M ∙ accCE413K	6.894	0.005	0.0026	2.50567	6.33333	0.364
21	rep1	2	line 4	Transient	hult786C>T	0.175	0.004	0.002	3.03733	3	0.615
21	rep2	2	line 4	Transient	hult786C>T	0.644	0.0034	0.0007	3.17233	2	0.422
21	rep3	2	line 4	Transient	hult786C>T	0.405	0.003	0.0004	2.79967	1.66667	0.439
28	rep1	4	line 2	Mutualist1	galEV32M ∙ accCE413K	7.347	0.0098	0.0019	4.41433	9	0.501
28	rep2	4	line 2	Mutualist1	galEV32M ∙ accCE413K	8.233	0.005	0.0024	3.03067	6	0.606
28	rep3	4	line 2	Mutualist1	galEV32M ∙ accCE413K	7.203	0.0065	0.0013	3.03767	9	1.035
31	rep1	ori	ori	Ancestor	WT	3.204	0.0048	0.0012	3.033	5	0.159
31	rep2	ori	ori	Ancestor	WT	0.703	0.0031	0.0006	2.874	2	0.707
31	rep3	ori	ori	Ancestor	WT	0.334	0.0034	0	2.78167	4.33333	1.204
52	rep1	4	line 2	Ancestral-like	galEV32M	4.411	0.0064	0.0024	2.649	5	0.065
52	rep2	4	line 2	Ancestral-like	galEV32M	1.878	0.0042	0.0011	2.58567	3.33333	0.224
52	rep3	4	line 2	Ancestral-like	galEV32M	4.202	0.0045	0.0011	2.5385	4.5	0.246
58	rep1	4	line 5	Transient	WT	0.41	0.0038	0.0006	2.53933	1.66667	0.43
58	rep2	4	line 5	Transient	WT	4.145	0.0036	0.002	2.38867	2.33333	0.532
58	rep3	4	line 5	Transient	WT	3.694	0.0039	0.0024	2.69233	5.66667	0.55
65	rep1	2	line 3	Ancestral-like	WT	5.069	0.0062	0.0023	2.93067	4.33333	0.418
65	rep2	2	line 3	Ancestral-like	WT	5.278	0.0031	0.002	2.82533	5.66667	0.374
65	rep3	2	line 3	Ancestral-like	WT	4.069	0.0034	0.0022	2.945	8	0.574
66	rep1	4	line 3	Transient	oafAK338S.fsX18	0.275	0.0065	0.0012	2.36833	2.33333	0.284
66	rep2	4	line 3	Transient	oafAK338S.fsX18	1.697	0.0033	0.0002	2.47433	1	0.361
66	rep3	4	line 3	Transient	oafAK338S.fsX18	2.639	0.0062	0	2.12533	1.33333	0.14
68	rep1	4	line 4	Mutualist2	gacA-40T>A ∙ RS1182033C>T	11.443	0.0098	0.0024	4.98467	8	1.014
68	rep2	4	line 4	Mutualist2	gacA-40T>A ∙ RS1182033C>T	12.238	0.0072	0.0037	4.732	8.66667	1.079
68	rep3	4	line 4	Mutualist2	gacA-40T>A ∙ RS1182033C>T	9.676	0.0084	0.0039	4.803	7.33333	1.49
70	rep1	4	line 5	Ancestral-like	WT	3.639	0.0055	0.0002	2.958	1.66667	0.442
70	rep2	4	line 5	Ancestral-like	WT	3.859	0.0043	0.0025	3.268	2.33333	0.959
70	rep3	4	line 5	Ancestral-like	WT	2.879	0.004	0.002	3.14767	3.33333	1.823
79	rep1	ori	ori	Ancestor	WT	1.41	0.005	0.0015	2.61733	1.66667	0.154
79	rep2	ori	ori	Ancestor	WT	1.53	0.0037	0	2.79467	1.66667	0.706
79	rep3	ori	ori	Ancestor	WT	4.629	0.0043	0.0021	3.08333	4	0.969
80	rep1	4	line 4	Ancestral-like	WT	3.158	0.0041	0.0006	2.50967	1	0.316
80	rep2	4	line 4	Ancestral-like	WT	0.356	0.0052	0.0003	2.82567	1	0.184
80	rep3	4	line 4	Ancestral-like	WT	1.872	0.0048	0.0011	2.78567	2.33333	0.276
86	rep1	4	line 1	Ancestral-like	oafAY335X ∙ RS17350A77A.fsX14 ∙ wbpMG79R	6.125	0.0058	0.0013	2.274	3.66667	0.43
86	rep2	4	line 1	Ancestral-like	oafAY335X ∙ RS17350A77A.fsX14 ∙ wbpMG79R	1.04	0.0035	0.0004	2.42533	3	0.497
86	rep3	4	line 1	Ancestral-like	oafAY335X ∙ RS17350A77A.fsX14 ∙ wbpMG79R	0.394	0.0041	0.0009	3.03333	3	0.367
90	rep1	4	line 3	Stress-sensitive	nlpDQ197P	1.081	0.0042	0.0016	2.74933	3.33333	0.18
90	rep2	4	line 3	Stress-sensitive	nlpDQ197P	4.505	0.0046	0.0016	2.614	3.66667	0.671
90	rep3	4	line 3	Stress-sensitive	nlpDQ197P	0.43	0.0044	0.0002	2.679	2.66667	0.501
127	rep1	ori	ori	Ancestor	WT	1.701	0.0042	0.0007	2.43433	2.66667	0.249
127	rep2	ori	ori	Ancestor	WT	6.108	0.0048	0.0032	2.455	3	0.444
127	rep3	ori	ori	Ancestor	WT	0.9	0.0045	0.0002	2.88767	4.33333	2.027
133	rep1	2	line 1	Transient	oafAY335X ∙ RS17350A77A.fsX14	0.072	0.0054	0.002	2.835	2	0.248
133	rep2	2	line 1	Transient	oafAY335X ∙ RS17350A77A.fsX14	1.86	0.0055	0.0012	2.856	3.33333	0.532
133	rep3	2	line 1	Transient	oafAY335X ∙ RS17350A77A.fsX14	1.856	0.0032	0	2.99067	0.333333	0.515
160	rep1	4	line 2	Stress-sensitive	galEV32M ∙ accCE413K ∙ yvaQ2-9G>T	7.862	0.0057	0.0021	3.03233	7	0.38
160	rep2	4	line 2	Stress-sensitive	galEV32M ∙ accCE413K ∙ yvaQ2-9G>T	6.815	0.0045	0.0026	3.49633	8	0.595
160	rep3	4	line 2	Stress-sensitive	galEV32M ∙ accCE413K ∙ yvaQ2-9G>T	5.172	0.004	0.0019	3.53033	5.33333	1.205
163	rep1	ori	ori	Ancestor	WT	6.455	0.0051	0.0021	2.74567	3	0.595
163	rep2	ori	ori	Ancestor	WT	9.991	0.0059	0.0027	2.97567	3.33333	0.719
163	rep3	ori	ori	Ancestor	WT	2.893	0.0033	0.0015	2.942	4.66667	2.036
172	rep1	4	line 2	Mutualist2	gacAY183S	13.093	0.0072	0.0033	4.70167	6.66667	1.089
172	rep2	4	line 2	Mutualist2	gacAY183S	12.571	0.0094	0.0033	4.62567	8.33333	1.056
172	rep3	4	line 2	Mutualist2	gacAY183S	9.974	0.0104	0.0026	5.49367	8.66667	1.243
188	rep1	4	line 4	Mutualist1	gacA-40T>A	13.345	0.0096	0.0021	5.487	5.66667	1.672
188	rep2	4	line 4	Mutualist1	gacA-40T>A	17.155	0.0093	0.0024	5.63467	6.33333	1.85
188	rep3	4	line 4	Mutualist1	gacA-40T>A	13.027	0.0096	0.0022	5.74133	6	1.398
220	rep1	6	line 2	Mutualist2	galEV32M ∙ accCE413K ∙ gacAD54Y	11.878	0.0099	0.0038	6.11933	6.66667	0.765
220	rep2	6	line 2	Mutualist2	galEV32M ∙ accCE413K ∙ gacAD54Y	11.36	0.0092	0.0031	4.77133	8.33333	0.623
220	rep3	6	line 2	Mutualist2	galEV32M ∙ accCE413K ∙ gacAD54Y	12.426	0.0082	0.0037	5.017	4.33333	0.967
222	rep1	6	line 3	Mutualist1	oafAK338S.fsX18 ∙ gacSG27D	5.024	0.007	0.0049	4.234	8.66667	0.55
222	rep2	6	line 3	Mutualist1	oafAK338S.fsX18 ∙ gacSG27D	9.138	0.0049	0.0017	3.11467	7	0.806
222	rep3	6	line 3	Mutualist1	oafAK338S.fsX18 ∙ gacSG27D	4.664	0.0026	0.0016	2.84667	6.33333	1.489
239	rep1	6	line 5	Stress-sensitive	rpoSQ65X ∙ tetRY127X	6.893	0.0063	0.0014	2.90467	6	0.541
239	rep2	6	line 5	Stress-sensitive	rpoSQ65X ∙ tetRY127X	0.437	0.0033	0.0011	2.975	3	0.483
239	rep3	6	line 5	Stress-sensitive	rpoSQ65X ∙ tetRY127X	1.206	0.0042	0.0005	3.06767	1.66667	0.418
242	rep1	6	line 1	Mutualist1	oafAY335X ∙ RS17350A77A.fsX14 ∙ gacAD49Y	9.985	0.0048	0.0012	3.61733	7	0.549
242	rep2	6	line 1	Mutualist1	oafAY335X ∙ RS17350A77A.fsX14 ∙ gacAD49Y	6.459	0.0049	0.003	4.388	8.66667	0.843
242	rep3	6	line 1	Mutualist1	oafAY335X ∙ RS17350A77A.fsX14 ∙ gacAD49Y	5.36	0.0043	0.0002	3.39067	8	2.025
251	rep1	6	line 5	Mutualist2	fleQR320Q	1.623	0.0057	0.0009	3.13533	2	0.18
251	rep2	6	line 5	Mutualist2	fleQR320Q	0.147	0.0051	0.0007	2.92767	3.33333	0.625
251	rep3	6	line 5	Mutualist2	fleQR320Q	2.333	0.0052	-0.0001	2.701	4	0.698
260	rep1	6	line 4	Mutualist2	gacAE38X ∙ RS11785S256C ∙ flhAH393Q.fsX15	12.571	0.0088	0.0018	4.80533	9	1.513
260	rep2	6	line 4	Mutualist2	gacAE38X ∙ RS11785S256C ∙ flhAH393Q.fsX15	13.666	0.0068	0.0024	5.59833	11.3333	2.109
260	rep3	6	line 4	Mutualist2	gacAE38X ∙ RS11785S256C ∙ flhAH393Q.fsX15	13.395	0.006	0.0021	5.34333	9	1.292
262	rep1	6	line 5	Stress-sensitive	rpoSQ65X	4.935	0.0041	0.0013	3.13067	4.33333	0.379
262	rep2	6	line 5	Stress-sensitive	rpoSQ65X	0.847	0.0038	0.0002	2.56433	2	0.277
262	rep3	6	line 5	Stress-sensitive	rpoSQ65X	1.091	0.0035	0.0004	2.51167	1	0.871
263	rep1	6	line 5	Stress-sensitive	rpoSQ65X	0.871	0.0034	0.0002	2.63033	0.666667	0.359
263	rep2	6	line 5	Stress-sensitive	rpoSQ65X	1.72	0.0029	0.0002	3.19833	1.33333	0.846
263	rep3	6	line 5	Stress-sensitive	rpoSQ65X	0.354	0.0022	0.0004	2.30533	1	0.45
268	rep1	6	line 2	Mutualist1	galEV32M ∙ accCE413K ∙ gacAG97S ∙ mraZ-211A>G	7.575	0.0066	0.0031	5.62967	10.3333	0.744
268	rep2	6	line 2	Mutualist1	galEV32M ∙ accCE413K ∙ gacAG97S ∙ mraZ-211A>G	8.228	0.0063	0.0018	5.20967	9	1.794
268	rep3	6	line 2	Mutualist1	galEV32M ∙ accCE413K ∙ gacAG97S ∙ mraZ-211A>G	7.221	0.0053	0.0022	5.36367	9	1.09
Mock1	rep1	Mock	Mock	Mock	Mock	8.738	0.0041	0.0009	4.35067	5.66667	0.075
Mock2	rep2	Mock	Mock	Mock	Mock	7.204	0.0044	0.0012	4.27867	4.66667	0.434
Mock3	rep3	Mock	Mock	Mock	Mock	6.672	0.0042	0.0006	4.167	5	1.081

## Sheet: Sheet3
Sample ID	Phenotype	concentration	time	Replicate	cell_count(OD600)
7	Ancestor	0	0	1	0.033
7	Ancestor	0	0	2	0.032
7	Ancestor	0	0	3	0.034
7	Ancestor	500	0	1	0.034
7	Ancestor	500	0	2	0.033
7	Ancestor	500	0	3	0.036
7	Ancestor	1000	0	1	0.034
7	Ancestor	1000	0	2	0.032
7	Ancestor	1000	0	3	0.033
7	Ancestor	2000	0	1	0.045
7	Ancestor	2000	0	2	0.032
7	Ancestor	2000	0	3	0.034
16	Transient	0	0	1	0.037
16	Transient	0	0	2	0.033
16	Transient	0	0	3	0.037
16	Transient	500	0	1	0.039
16	Transient	500	0	2	0.035
16	Transient	500	0	3	0.038
16	Transient	1000	0	1	0.036
16	Transient	1000	0	2	0.034
16	Transient	1000	0	3	0.038
16	Transient	2000	0	1	0.038
16	Transient	2000	0	2	0.044
16	Transient	2000	0	3	0.036
21	Transient	0	0	1	0.034
21	Transient	0	0	2	0.033
21	Transient	0	0	3	0.032
21	Transient	500	0	1	0.032
21	Transient	500	0	2	0.033
21	Transient	500	0	3	0.035
21	Transient	1000	0	1	0.033
21	Transient	1000	0	2	0.034
21	Transient	1000	0	3	0.033
21	Transient	2000	0	1	0.035
21	Transient	2000	0	2	0.037
21	Transient	2000	0	3	0.034
28	Mutualist 1	0	0	1	0.035
28	Mutualist 1	0	0	2	0.035
28	Mutualist 1	0	0	3	0.038
28	Mutualist 1	500	0	1	0.034
28	Mutualist 1	500	0	2	0.037
28	Mutualist 1	500	0	3	0.038
28	Mutualist 1	1000	0	1	0.037
28	Mutualist 1	1000	0	2	0.035
28	Mutualist 1	1000	0	3	0.038
28	Mutualist 1	2000	0	1	0.033
28	Mutualist 1	2000	0	2	0.034
28	Mutualist 1	2000	0	3	0.037
31	Ancestor	0	0	1	0.033
31	Ancestor	0	0	2	0.033
31	Ancestor	0	0	3	0.032
31	Ancestor	500	0	1	0.033
31	Ancestor	500	0	2	0.032
31	Ancestor	500	0	3	0.035
31	Ancestor	1000	0	1	0.034
31	Ancestor	1000	0	2	0.034
31	Ancestor	1000	0	3	0.035
31	Ancestor	2000	0	1	0.033
31	Ancestor	2000	0	2	0.033
31	Ancestor	2000	0	3	0.035
52	Ancestral-like	0	0	1	0.034
52	Ancestral-like	0	0	2	0.033
52	Ancestral-like	0	0	3	0.04
52	Ancestral-like	500	0	1	0.034
52	Ancestral-like	500	0	2	0.035
52	Ancestral-like	500	0	3	0.035
52	Ancestral-like	1000	0	1	0.034
52	Ancestral-like	1000	0	2	0.035
52	Ancestral-like	1000	0	3	0.037
52	Ancestral-like	2000	0	1	0.035
52	Ancestral-like	2000	0	2	0.038
52	Ancestral-like	2000	0	3	0.037
58	Transient	0	0	1	0.034
58	Transient	0	0	2	0.032
58	Transient	0	0	3	0.033
58	Transient	500	0	1	0.035
58	Transient	500	0	2	0.039
58	Transient	500	0	3	0.034
58	Transient	1000	0	1	0.036
58	Transient	1000	0	2	0.032
58	Transient	1000	0	3	0.034
58	Transient	2000	0	1	0.036
58	Transient	2000	0	2	0.035
58	Transient	2000	0	3	0.034
65	Ancestral-like	0	0	1	0.033
65	Ancestral-like	0	0	2	0.034
65	Ancestral-like	0	0	3	0.032
65	Ancestral-like	500	0	1	0.033
65	Ancestral-like	500	0	2	0.034
65	Ancestral-like	500	0	3	0.034
65	Ancestral-like	1000	0	1	0.033
65	Ancestral-like	1000	0	2	0.035
65	Ancestral-like	1000	0	3	0.031
65	Ancestral-like	2000	0	1	0.034
65	Ancestral-like	2000	0	2	0.035
65	Ancestral-like	2000	0	3	0.032
66	Transient	0	0	1	0.042
66	Transient	0	0	2	0.035
66	Transient	0	0	3	0.036
66	Transient	500	0	1	0.036
66	Transient	500	0	2	0.034
66	Transient	500	0	3	0.033
66	Transient	1000	0	1	0.038
66	Transient	1000	0	2	0.036
66	Transient	1000	0	3	0.033
66	Transient	2000	0	1	0.039
66	Transient	2000	0	2	0.036
66	Transient	2000	0	3	0.035
68	Mutualist 2	0	0	1	0.037
68	Mutualist 2	0	0	2	0.036
68	Mutualist 2	0	0	3	0.034
68	Mutualist 2	500	0	1	0.042
68	Mutualist 2	500	0	2	0.036
68	Mutualist 2	500	0	3	0.035
68	Mutualist 2	1000	0	1	0.039
68	Mutualist 2	1000	0	2	0.037
68	Mutualist 2	1000	0	3	0.033
68	Mutualist 2	2000	0	1	0.038
68	Mutualist 2	2000	0	2	0.037
68	Mutualist 2	2000	0	3	0.035
70	Ancestral-like	0	0	1	0.033
70	Ancestral-like	0	0	2	0.032
70	Ancestral-like	0	0	3	0.033
70	Ancestral-like	500	0	1	0.037
70	Ancestral-like	500	0	2	0.036
70	Ancestral-like	500	0	3	0.032
70	Ancestral-like	1000	0	1	0.036
70	Ancestral-like	1000	0	2	0.033
70	Ancestral-like	1000	0	3	0.032
70	Ancestral-like	2000	0	1	0.036
70	Ancestral-like	2000	0	2	0.036
70	Ancestral-like	2000	0	3	0.04
79	Ancestor	0	0	1	0.035
79	Ancestor	0	0	2	0.035
79	Ancestor	0	0	3	0.032
79	Ancestor	500	0	1	0.035
79	Ancestor	500	0	2	0.035
79	Ancestor	500	0	3	0.033
79	Ancestor	1000	0	1	0.033
79	Ancestor	1000	0	2	0.037
79	Ancestor	1000	0	3	0.034
79	Ancestor	2000	0	1	0.048
79	Ancestor	2000	0	2	0.04
79	Ancestor	2000	0	3	0.034
80	Ancestral-like	0	0	1	0.034
80	Ancestral-like	0	0	2	0.032
80	Ancestral-like	0	0	3	0.034
80	Ancestral-like	500	0	1	0.034
80	Ancestral-like	500	0	2	0.037
80	Ancestral-like	500	0	3	0.062
80	Ancestral-like	1000	0	1	0.034
80	Ancestral-like	1000	0	2	0.033
80	Ancestral-like	1000	0	3	0.034
80	Ancestral-like	2000	0	1	0.034
80	Ancestral-like	2000	0	2	0.04
80	Ancestral-like	2000	0	3	0.031
86	Ancestral-like	0	0	1	0.069
86	Ancestral-like	0	0	2	0.031
86	Ancestral-like	0	0	3	0.034
86	Ancestral-like	500	0	1	0.034
86	Ancestral-like	500	0	2	0.035
86	Ancestral-like	500	0	3	0.035
86	Ancestral-like	1000	0	1	0.035
86	Ancestral-like	1000	0	2	0.036
86	Ancestral-like	1000	0	3	0.031
86	Ancestral-like	2000	0	1	0.037
86	Ancestral-like	2000	0	2	0.036
86	Ancestral-like	2000	0	3	0.034
90	Stress-sensitive	0	0	1	0.036
90	Stress-sensitive	0	0	2	0.038
90	Stress-sensitive	0	0	3	0.032
90	Stress-sensitive	500	0	1	0.035
90	Stress-sensitive	500	0	2	0.038
90	Stress-sensitive	500	0	3	0.033
90	Stress-sensitive	1000	0	1	0.041
90	Stress-sensitive	1000	0	2	0.037
90	Stress-sensitive	1000	0	3	0.033
90	Stress-sensitive	2000	0	1	0.036
90	Stress-sensitive	2000	0	2	0.038
90	Stress-sensitive	2000	0	3	0.034
127	Ancestor	0	0	1	0.035
127	Ancestor	0	0	2	0.033
127	Ancestor	0	0	3	0.035
127	Ancestor	500	0	1	0.036
127	Ancestor	500	0	2	0.032
127	Ancestor	500	0	3	0.035
127	Ancestor	1000	0	1	0.037
127	Ancestor	1000	0	2	0.037
127	Ancestor	1000	0	3	0.032
127	Ancestor	2000	0	1	0.036
127	Ancestor	2000	0	2	0.032
127	Ancestor	2000	0	3	0.033
133	Transient	0	0	1	0.036
133	Transient	0	0	2	0.032
133	Transient	0	0	3	0.031
133	Transient	500	0	1	0.036
133	Transient	500	0	2	0.034
133	Transient	500	0	3	0.033
133	Transient	1000	0	1	0.036
133	Transient	1000	0	2	0.033
133	Transient	1000	0	3	0.032
133	Transient	2000	0	1	0.045
133	Transient	2000	0	2	0.035
133	Transient	2000	0	3	0.032
160	Stress-sensitive	0	0	1	0.043
160	Stress-sensitive	0	0	2	0.032
160	Stress-sensitive	0	0	3	0.034
160	Stress-sensitive	500	0	1	0.04
160	Stress-sensitive	500	0	2	0.033
160	Stress-sensitive	500	0	3	0.033
160	Stress-sensitive	1000	0	1	0.042
160	Stress-sensitive	1000	0	2	0.063
160	Stress-sensitive	1000	0	3	0.036
160	Stress-sensitive	2000	0	1	0.044
160	Stress-sensitive	2000	0	2	0.034
160	Stress-sensitive	2000	0	3	0.039
163	Ancestor	0	0	1	0.037
163	Ancestor	0	0	2	0.033
163	Ancestor	0	0	3	0.035
163	Ancestor	500	0	1	0.038
163	Ancestor	500	0	2	0.032
163	Ancestor	500	0	3	0.037
163	Ancestor	1000	0	1	0.037
163	Ancestor	1000	0	2	0.036
163	Ancestor	1000	0	3	0.034
163	Ancestor	2000	0	1	0.041
163	Ancestor	2000	0	2	0.033
163	Ancestor	2000	0	3	0.033
172	Mutualist 2	0	0	1	0.041
172	Mutualist 2	0	0	2	0.036
172	Mutualist 2	0	0	3	0.034
172	Mutualist 2	500	0	1	0.042
172	Mutualist 2	500	0	2	0.034
172	Mutualist 2	500	0	3	0.061
172	Mutualist 2	1000	0	1	0.041
172	Mutualist 2	1000	0	2	0.034
172	Mutualist 2	1000	0	3	0.036
172	Mutualist 2	2000	0	1	0.054
172	Mutualist 2	2000	0	2	0.037
172	Mutualist 2	2000	0	3	0.035
188	Mutualist 1	0	0	1	0.037
188	Mutualist 1	0	0	2	0.032
188	Mutualist 1	0	0	3	0.034
188	Mutualist 1	500	0	1	0.04
188	Mutualist 1	500	0	2	0.034
188	Mutualist 1	500	0	3	0.037
188	Mutualist 1	1000	0	1	0.038
188	Mutualist 1	1000	0	2	0.033
188	Mutualist 1	1000	0	3	0.035
188	Mutualist 1	2000	0	1	0.038
188	Mutualist 1	2000	0	2	0.032
188	Mutualist 1	2000	0	3	0.037
220	Mutualist 2	0	0	1	0.043
220	Mutualist 2	0	0	2	0.036
220	Mutualist 2	0	0	3	0.036
220	Mutualist 2	500	0	1	0.045
220	Mutualist 2	500	0	2	0.039
220	Mutualist 2	500	0	3	0.038
220	Mutualist 2	1000	0	1	0.046
220	Mutualist 2	1000	0	2	0.036
220	Mutualist 2	1000	0	3	0.036
220	Mutualist 2	2000	0	1	0.043
220	Mutualist 2	2000	0	2	0.034
220	Mutualist 2	2000	0	3	0.038
222	Mutualist 1	0	0	1	0.04
222	Mutualist 1	0	0	2	0.034
222	Mutualist 1	0	0	3	0.035
222	Mutualist 1	500	0	1	0.041
222	Mutualist 1	500	0	2	0.035
222	Mutualist 1	500	0	3	0.036
222	Mutualist 1	1000	0	1	0.043
222	Mutualist 1	1000	0	2	0.033
222	Mutualist 1	1000	0	3	0.034
222	Mutualist 1	2000	0	1	0.043
222	Mutualist 1	2000	0	2	0.033
222	Mutualist 1	2000	0	3	0.035
239	Stress-sensitive	0	0	1	0.039
239	Stress-sensitive	0	0	2	0.032
239	Stress-sensitive	0	0	3	0.034
239	Stress-sensitive	500	0	1	0.039
239	Stress-sensitive	500	0	2	0.033
239	Stress-sensitive	500	0	3	0.039
239	Stress-sensitive	1000	0	1	0.042
239	Stress-sensitive	1000	0	2	0.034
239	Stress-sensitive	1000	0	3	0.036
239	Stress-sensitive	2000	0	1	0.04
239	Stress-sensitive	2000	0	2	0.045
239	Stress-sensitive	2000	0	3	0.033
242	Mutualist 1	0	0	1	0.034
242	Mutualist 1	0	0	2	0.036
242	Mutualist 1	0	0	3	0.034
242	Mutualist 1	500	0	1	0.032
242	Mutualist 1	500	0	2	0.035
242	Mutualist 1	500	0	3	0.035
242	Mutualist 1	1000	0	1	0.063
242	Mutualist 1	1000	0	2	0.035
242	Mutualist 1	1000	0	3	0.034
242	Mutualist 1	2000	0	1	0.033
242	Mutualist 1	2000	0	2	0.035
242	Mutualist 1	2000	0	3	0.033
251	Mutualist 2	0	0	1	0.032
251	Mutualist 2	0	0	2	0.032
251	Mutualist 2	0	0	3	0.033
251	Mutualist 2	500	0	1	0.03
251	Mutualist 2	500	0	2	0.032
251	Mutualist 2	500	0	3	0.034
251	Mutualist 2	1000	0	1	0.031
251	Mutualist 2	1000	0	2	0.034
251	Mutualist 2	1000	0	3	0.032
251	Mutualist 2	2000	0	1	0.035
251	Mutualist 2	2000	0	2	0.034
251	Mutualist 2	2000	0	3	0.035
260	Mutualist 2	0	0	1	0.033
260	Mutualist 2	0	0	2	0.037
260	Mutualist 2	0	0	3	0.036
260	Mutualist 2	500	0	1	0.034
260	Mutualist 2	500	0	2	0.038
260	Mutualist 2	500	0	3	0.037
260	Mutualist 2	1000	0	1	0.035
260	Mutualist 2	1000	0	2	0.034
260	Mutualist 2	1000	0	3	0.035
260	Mutualist 2	2000	0	1	0.035
260	Mutualist 2	2000	0	2	0.037
260	Mutualist 2	2000	0	3	0.039
262	Stress-sensitive	0	0	1	0.031
262	Stress-sensitive	0	0	2	0.033
262	Stress-sensitive	0	0	3	0.034
262	Stress-sensitive	500	0	1	0.03
262	Stress-sensitive	500	0	2	0.033
262	Stress-sensitive	500	0	3	0.035
262	Stress-sensitive	1000	0	1	0.03
262	Stress-sensitive	1000	0	2	0.032
262	Stress-sensitive	1000	0	3	0.034
262	Stress-sensitive	2000	0	1	0.032
262	Stress-sensitive	2000	0	2	0.033
262	Stress-sensitive	2000	0	3	0.037
263	Stress-sensitive	0	0	1	0.029
263	Stress-sensitive	0	0	2	0.033
263	Stress-sensitive	0	0	3	0.034
263	Stress-sensitive	500	0	1	0.029
263	Stress-sensitive	500	0	2	0.033
263	Stress-sensitive	500	0	3	0.036
263	Stress-sensitive	1000	0	1	0.029
263	Stress-sensitive	1000	0	2	0.032
263	Stress-sensitive	1000	0	3	0.034
263	Stress-sensitive	2000	0	1	0.033
263	Stress-sensitive	2000	0	2	0.034
263	Stress-sensitive	2000	0	3	0.036
268	Mutualist 1	0	0	1	0.036
268	Mutualist 1	0	0	2	0.035
268	Mutualist 1	0	0	3	0.039
268	Mutualist 1	500	0	1	0.034
268	Mutualist 1	500	0	2	0.035
268	Mutualist 1	500	0	3	0.038
268	Mutualist 1	1000	0	1	0.034
268	Mutualist 1	1000	0	2	0.035
268	Mutualist 1	1000	0	3	0.04
268	Mutualist 1	2000	0	1	0.034
268	Mutualist 1	2000	0	2	0.035
268	Mutualist 1	2000	0	3	0.037
7	Ancestor	0	48	1	0.212
7	Ancestor	0	48	2	0.216
7	Ancestor	0	48	3	0.444
7	Ancestor	500	48	1	0.207
7	Ancestor	500	48	2	0.235
7	Ancestor	500	48	3	0.269
7	Ancestor	1000	48	1	0.166
7	Ancestor	1000	48	2	0.216
7	Ancestor	1000	48	3	0.249
7	Ancestor	2000	48	1	0.177
7	Ancestor	2000	48	2	0.149
7	Ancestor	2000	48	3	0.192
16	Transient	0	48	1	0.241
16	Transient	0	48	2	0.198
16	Transient	0	48	3	0.258
16	Transient	500	48	1	0.238
16	Transient	500	48	2	0.171
16	Transient	500	48	3	0.17
16	Transient	1000	48	1	0.19
16	Transient	1000	48	2	0.15
16	Transient	1000	48	3	0.213
16	Transient	2000	48	1	0.159
16	Transient	2000	48	2	0.188
16	Transient	2000	48	3	0.204
21	Transient	0	48	1	0.219
21	Transient	0	48	2	0.248
21	Transient	0	48	3	0.285
21	Transient	500	48	1	0.244
21	Transient	500	48	2	0.258
21	Transient	500	48	3	0.259
21	Transient	1000	48	1	0.225
21	Transient	1000	48	2	0.26
21	Transient	1000	48	3	0.288
21	Transient	2000	48	1	0.188
21	Transient	2000	48	2	0.153
21	Transient	2000	48	3	0.208
28	Mutualist 1	0	48	1	0.197
28	Mutualist 1	0	48	2	0.196
28	Mutualist 1	0	48	3	0.435
28	Mutualist 1	500	48	1	0.19
28	Mutualist 1	500	48	2	0.169
28	Mutualist 1	500	48	3	0.478
28	Mutualist 1	1000	48	1	0.175
28	Mutualist 1	1000	48	2	0.151
28	Mutualist 1	1000	48	3	0.288
28	Mutualist 1	2000	48	1	0.157
28	Mutualist 1	2000	48	2	0.141
28	Mutualist 1	2000	48	3	0.151
31	Ancestor	0	48	1	0.217
31	Ancestor	0	48	2	0.252
31	Ancestor	0	48	3	0.316
31	Ancestor	500	48	1	0.247
31	Ancestor	500	48	2	0.22
31	Ancestor	500	48	3	0.267
31	Ancestor	1000	48	1	0.23
31	Ancestor	1000	48	2	0.198
31	Ancestor	1000	48	3	0.274
31	Ancestor	2000	48	1	0.165
31	Ancestor	2000	48	2	0.164
31	Ancestor	2000	48	3	0.291
52	Ancestral-like	0	48	1	0.237
52	Ancestral-like	0	48	2	0.239
52	Ancestral-like	0	48	3	0.312
52	Ancestral-like	500	48	1	0.256
52	Ancestral-like	500	48	2	0.224
52	Ancestral-like	500	48	3	0.391
52	Ancestral-like	1000	48	1	0.259
52	Ancestral-like	1000	48	2	0.23
52	Ancestral-like	1000	48	3	0.428
52	Ancestral-like	2000	48	1	0.204
52	Ancestral-like	2000	48	2	0.226
52	Ancestral-like	2000	48	3	0.24
58	Transient	0	48	1	0.231
58	Transient	0	48	2	0.269
58	Transient	0	48	3	0.305
58	Transient	500	48	1	0.226
58	Transient	500	48	2	0.239
58	Transient	500	48	3	0.282
58	Transient	1000	48	1	0.231
58	Transient	1000	48	2	0.243
58	Transient	1000	48	3	0.268
58	Transient	2000	48	1	0.18
58	Transient	2000	48	2	0.193
58	Transient	2000	48	3	0.174
65	Ancestral-like	0	48	1	0.248
65	Ancestral-like	0	48	2	0.179
65	Ancestral-like	0	48	3	0.299
65	Ancestral-like	500	48	1	0.253
65	Ancestral-like	500	48	2	0.221
65	Ancestral-like	500	48	3	0.292
65	Ancestral-like	1000	48	1	0.203
65	Ancestral-like	1000	48	2	0.192
65	Ancestral-like	1000	48	3	0.258
65	Ancestral-like	2000	48	1	0.157
65	Ancestral-like	2000	48	2	0.172
65	Ancestral-like	2000	48	3	0.154
66	Transient	0	48	1	0.256
66	Transient	0	48	2	0.236
66	Transient	0	48	3	0.344
66	Transient	500	48	1	0.207
66	Transient	500	48	2	0.234
66	Transient	500	48	3	0.301
66	Transient	1000	48	1	0.228
66	Transient	1000	48	2	0.29
66	Transient	1000	48	3	0.302
66	Transient	2000	48	1	0.231
66	Transient	2000	48	2	0.187
66	Transient	2000	48	3	0.171
68	Mutualist 2	0	48	1	0.275
68	Mutualist 2	0	48	2	0.193
68	Mutualist 2	0	48	3	0.216
68	Mutualist 2	500	48	1	0.266
68	Mutualist 2	500	48	2	0.212
68	Mutualist 2	500	48	3	0.261
68	Mutualist 2	1000	48	1	0.212
68	Mutualist 2	1000	48	2	0.2
68	Mutualist 2	1000	48	3	0.238
68	Mutualist 2	2000	48	1	0.193
68	Mutualist 2	2000	48	2	0.185
68	Mutualist 2	2000	48	3	0.201
70	Ancestral-like	0	48	1	0.229
70	Ancestral-like	0	48	2	0.227
70	Ancestral-like	0	48	3	0.324
70	Ancestral-like	500	48	1	0.204
70	Ancestral-like	500	48	2	0.202
70	Ancestral-like	500	48	3	0.322
70	Ancestral-like	1000	48	1	0.212
70	Ancestral-like	1000	48	2	0.254
70	Ancestral-like	1000	48	3	0.307
70	Ancestral-like	2000	48	1	0.184
70	Ancestral-like	2000	48	2	0.216
70	Ancestral-like	2000	48	3	0.19
79	Ancestor	0	48	1	0.204
79	Ancestor	0	48	2	0.254
79	Ancestor	0	48	3	0.318
79	Ancestor	500	48	1	0.18
79	Ancestor	500	48	2	0.239
79	Ancestor	500	48	3	0.315
79	Ancestor	1000	48	1	0.26
79	Ancestor	1000	48	2	0.265
79	Ancestor	1000	48	3	0.302
79	Ancestor	2000	48	1	0.208
79	Ancestor	2000	48	2	0.191
79	Ancestor	2000	48	3	0.17
80	Ancestral-like	0	48	1	0.223
80	Ancestral-like	0	48	2	0.552
80	Ancestral-like	0	48	3	0.26
80	Ancestral-like	500	48	1	0.238
80	Ancestral-like	500	48	2	0.225
80	Ancestral-like	500	48	3	0.267
80	Ancestral-like	1000	48	1	0.241
80	Ancestral-like	1000	48	2	0.237
80	Ancestral-like	1000	48	3	0.284
80	Ancestral-like	2000	48	1	0.208
80	Ancestral-like	2000	48	2	0.2
80	Ancestral-like	2000	48	3	0.178
86	Ancestral-like	0	48	1	0.237
86	Ancestral-like	0	48	2	0.248
86	Ancestral-like	0	48	3	0.295
86	Ancestral-like	500	48	1	0.213
86	Ancestral-like	500	48	2	0.174
86	Ancestral-like	500	48	3	0.252
86	Ancestral-like	1000	48	1	0.198
86	Ancestral-like	1000	48	2	0.198
86	Ancestral-like	1000	48	3	0.291
86	Ancestral-like	2000	48	1	0.179
86	Ancestral-like	2000	48	2	0.192
86	Ancestral-like	2000	48	3	0.211
90	Stress-sensitive	0	48	1	0.153
90	Stress-sensitive	0	48	2	0.151
90	Stress-sensitive	0	48	3	0.212
90	Stress-sensitive	500	48	1	0.136
90	Stress-sensitive	500	48	2	0.13
90	Stress-sensitive	500	48	3	0.182
90	Stress-sensitive	1000	48	1	0.128
90	Stress-sensitive	1000	48	2	0.174
90	Stress-sensitive	1000	48	3	0.144
90	Stress-sensitive	2000	48	1	0.11
90	Stress-sensitive	2000	48	2	0.147
90	Stress-sensitive	2000	48	3	0.123
127	Ancestor	0	48	1	0.227
127	Ancestor	0	48	2	0.28
127	Ancestor	0	48	3	0.267
127	Ancestor	500	48	1	0.223
127	Ancestor	500	48	2	0.243
127	Ancestor	500	48	3	0.344
127	Ancestor	1000	48	1	0.258
127	Ancestor	1000	48	2	0.247
127	Ancestor	1000	48	3	0.3
127	Ancestor	2000	48	1	0.211
127	Ancestor	2000	48	2	0.171
127	Ancestor	2000	48	3	0.198
133	Transient	0	48	1	0.241
133	Transient	0	48	2	0.298
133	Transient	0	48	3	0.29
133	Transient	500	48	1	0.2
133	Transient	500	48	2	0.284
133	Transient	500	48	3	0.3
133	Transient	1000	48	1	0.206
133	Transient	1000	48	2	0.275
133	Transient	1000	48	3	0.276
133	Transient	2000	48	1	0.177
133	Transient	2000	48	2	0.178
133	Transient	2000	48	3	0.201
160	Stress-sensitive	0	48	1	0.219
160	Stress-sensitive	0	48	2	0.242
160	Stress-sensitive	0	48	3	0.27
160	Stress-sensitive	500	48	1	0.184
160	Stress-sensitive	500	48	2	0.215
160	Stress-sensitive	500	48	3	0.256
160	Stress-sensitive	1000	48	1	0.187
160	Stress-sensitive	1000	48	2	0.214
160	Stress-sensitive	1000	48	3	0.233
160	Stress-sensitive	2000	48	1	0.198
160	Stress-sensitive	2000	48	2	0.173
160	Stress-sensitive	2000	48	3	0.173
163	Ancestor	0	48	1	0.424
163	Ancestor	0	48	2	0.307
163	Ancestor	0	48	3	0.325
163	Ancestor	500	48	1	0.189
163	Ancestor	500	48	2	0.276
163	Ancestor	500	48	3	0.291
163	Ancestor	1000	48	1	0.236
163	Ancestor	1000	48	2	0.268
163	Ancestor	1000	48	3	0.319
163	Ancestor	2000	48	1	0.219
163	Ancestor	2000	48	2	0.186
163	Ancestor	2000	48	3	0.202
172	Mutualist 2	0	48	1	0.261
172	Mutualist 2	0	48	2	0.261
172	Mutualist 2	0	48	3	0.275
172	Mutualist 2	500	48	1	0.243
172	Mutualist 2	500	48	2	0.304
172	Mutualist 2	500	48	3	0.252
172	Mutualist 2	1000	48	1	0.274
172	Mutualist 2	1000	48	2	0.257
172	Mutualist 2	1000	48	3	0.234
172	Mutualist 2	2000	48	1	0.216
172	Mutualist 2	2000	48	2	0.219
172	Mutualist 2	2000	48	3	0.212
188	Mutualist 1	0	48	1	0.29
188	Mutualist 1	0	48	2	0.274
188	Mutualist 1	0	48	3	0.309
188	Mutualist 1	500	48	1	0.247
188	Mutualist 1	500	48	2	0.232
188	Mutualist 1	500	48	3	0.238
188	Mutualist 1	1000	48	1	0.304
188	Mutualist 1	1000	48	2	0.238
188	Mutualist 1	1000	48	3	0.253
188	Mutualist 1	2000	48	1	0.214
188	Mutualist 1	2000	48	2	0.215
188	Mutualist 1	2000	48	3	0.218
220	Mutualist 2	0	48	1	0.34
220	Mutualist 2	0	48	2	0.28
220	Mutualist 2	0	48	3	0.265
220	Mutualist 2	500	48	1	0.355
220	Mutualist 2	500	48	2	0.238
220	Mutualist 2	500	48	3	0.227
220	Mutualist 2	1000	48	1	0.317
220	Mutualist 2	1000	48	2	0.226
220	Mutualist 2	1000	48	3	0.224
220	Mutualist 2	2000	48	1	0.204
220	Mutualist 2	2000	48	2	0.226
220	Mutualist 2	2000	48	3	0.19
222	Mutualist 1	0	48	1	0.25
222	Mutualist 1	0	48	2	0.265
222	Mutualist 1	0	48	3	0.302
222	Mutualist 1	500	48	1	0.191
222	Mutualist 1	500	48	2	0.242
222	Mutualist 1	500	48	3	0.237
222	Mutualist 1	1000	48	1	0.264
222	Mutualist 1	1000	48	2	0.257
222	Mutualist 1	1000	48	3	0.268
222	Mutualist 1	2000	48	1	0.245
222	Mutualist 1	2000	48	2	0.21
222	Mutualist 1	2000	48	3	0.22
239	Stress-sensitive	0	48	1	0.137
239	Stress-sensitive	0	48	2	0.138
239	Stress-sensitive	0	48	3	0.14
239	Stress-sensitive	500	48	1	0.172
239	Stress-sensitive	500	48	2	0.115
239	Stress-sensitive	500	48	3	0.121
239	Stress-sensitive	1000	48	1	0.156
239	Stress-sensitive	1000	48	2	0.115
239	Stress-sensitive	1000	48	3	0.121
239	Stress-sensitive	2000	48	1	0.142
239	Stress-sensitive	2000	48	2	0.117
239	Stress-sensitive	2000	48	3	0.089
242	Mutualist 1	0	48	1	0.178
242	Mutualist 1	0	48	2	0.15
242	Mutualist 1	0	48	3	0.273
242	Mutualist 1	500	48	1	0.129
242	Mutualist 1	500	48	2	0.232
242	Mutualist 1	500	48	3	0.233
242	Mutualist 1	1000	48	1	0.182
242	Mutualist 1	1000	48	2	0.21
242	Mutualist 1	1000	48	3	0.223
242	Mutualist 1	2000	48	1	0.175
242	Mutualist 1	2000	48	2	0.206
242	Mutualist 1	2000	48	3	0.188
251	Mutualist 2	0	48	1	0.159
251	Mutualist 2	0	48	2	0.168
251	Mutualist 2	0	48	3	0.217
251	Mutualist 2	500	48	1	0.139
251	Mutualist 2	500	48	2	0.15
251	Mutualist 2	500	48	3	0.182
251	Mutualist 2	1000	48	1	0.125
251	Mutualist 2	1000	48	2	0.137
251	Mutualist 2	1000	48	3	0.162
251	Mutualist 2	2000	48	1	0.124
251	Mutualist 2	2000	48	2	0.125
251	Mutualist 2	2000	48	3	0.143
260	Mutualist 2	0	48	1	0.18
260	Mutualist 2	0	48	2	0.173
260	Mutualist 2	0	48	3	0.197
260	Mutualist 2	500	48	1	0.169
260	Mutualist 2	500	48	2	0.176
260	Mutualist 2	500	48	3	0.181
260	Mutualist 2	1000	48	1	0.169
260	Mutualist 2	1000	48	2	0.167
260	Mutualist 2	1000	48	3	0.195
260	Mutualist 2	2000	48	1	0.136
260	Mutualist 2	2000	48	2	0.151
260	Mutualist 2	2000	48	3	0.149
262	Stress-sensitive	0	48	1	0.129
262	Stress-sensitive	0	48	2	0.12
262	Stress-sensitive	0	48	3	0.163
262	Stress-sensitive	500	48	1	0.113
262	Stress-sensitive	500	48	2	0.106
262	Stress-sensitive	500	48	3	0.104
262	Stress-sensitive	1000	48	1	0.092
262	Stress-sensitive	1000	48	2	0.093
262	Stress-sensitive	1000	48	3	0.096
262	Stress-sensitive	2000	48	1	0.09
262	Stress-sensitive	2000	48	2	0.091
262	Stress-sensitive	2000	48	3	0.084
263	Stress-sensitive	0	48	1	0.161
263	Stress-sensitive	0	48	2	0.109
263	Stress-sensitive	0	48	3	0.165
263	Stress-sensitive	500	48	1	0.104
263	Stress-sensitive	500	48	2	0.106
263	Stress-sensitive	500	48	3	0.157
263	Stress-sensitive	1000	48	1	0.115
263	Stress-sensitive	1000	48	2	0.091
263	Stress-sensitive	1000	48	3	0.131
263	Stress-sensitive	2000	48	1	0.094
263	Stress-sensitive	2000	48	2	0.105
263	Stress-sensitive	2000	48	3	0.106
268	Mutualist 1	0	48	1	0.246
268	Mutualist 1	0	48	2	0.278
268	Mutualist 1	0	48	3	0.296
268	Mutualist 1	500	48	1	0.22
268	Mutualist 1	500	48	2	0.222
268	Mutualist 1	500	48	3	0.244
268	Mutualist 1	1000	48	1	0.216
268	Mutualist 1	1000	48	2	0.205
268	Mutualist 1	1000	48	3	0.218
268	Mutualist 1	2000	48	1	0.214
268	Mutualist 1	2000	48	2	0.21
268	Mutualist 1	2000	48	3	0.233
7	Ancestor	0	72	1	0.296
7	Ancestor	0	72	2	0.26
7	Ancestor	0	72	3	0.609
7	Ancestor	500	72	1	0.222
7	Ancestor	500	72	2	0.323
7	Ancestor	500	72	3	0.24
7	Ancestor	1000	72	1	0.213
7	Ancestor	1000	72	2	0.272
7	Ancestor	1000	72	3	0.283
7	Ancestor	2000	72	1	0.224
7	Ancestor	2000	72	2	0.176
7	Ancestor	2000	72	3	0.197
16	Transient	0	72	1	0.339
16	Transient	0	72	2	0.278
16	Transient	0	72	3	0.311
16	Transient	500	72	1	0.29
16	Transient	500	72	2	0.238
16	Transient	500	72	3	0.259
16	Transient	1000	72	1	0.244
16	Transient	1000	72	2	0.244
16	Transient	1000	72	3	0.28
16	Transient	2000	72	1	0.198
16	Transient	2000	72	2	0.211
16	Transient	2000	72	3	0.268
21	Transient	0	72	1	0.337
21	Transient	0	72	2	0.26
21	Transient	0	72	3	0.309
21	Transient	500	72	1	0.333
21	Transient	500	72	2	0.337
21	Transient	500	72	3	0.356
21	Transient	1000	72	1	0.244
21	Transient	1000	72	2	0.245
21	Transient	1000	72	3	0.271
21	Transient	2000	72	1	0.213
21	Transient	2000	72	2	0.19
21	Transient	2000	72	3	0.215
28	Mutualist 1	0	72	1	0.331
28	Mutualist 1	0	72	2	0.377
28	Mutualist 1	0	72	3	0.523
28	Mutualist 1	500	72	1	0.3
28	Mutualist 1	500	72	2	0.244
28	Mutualist 1	500	72	3	0.646
28	Mutualist 1	1000	72	1	0.231
28	Mutualist 1	1000	72	2	0.274
28	Mutualist 1	1000	72	3	0.395
28	Mutualist 1	2000	72	1	0.196
28	Mutualist 1	2000	72	2	0.199
28	Mutualist 1	2000	72	3	0.2
31	Ancestor	0	72	1	0.292
31	Ancestor	0	72	2	0.254
31	Ancestor	0	72	3	0.29
31	Ancestor	500	72	1	0.361
31	Ancestor	500	72	2	0.248
31	Ancestor	500	72	3	0.31
31	Ancestor	1000	72	1	0.245
31	Ancestor	1000	72	2	0.237
31	Ancestor	1000	72	3	0.32
31	Ancestor	2000	72	1	0.191
31	Ancestor	2000	72	2	0.187
31	Ancestor	2000	72	3	0.307
52	Ancestral-like	0	72	1	0.379
52	Ancestral-like	0	72	2	0.269
52	Ancestral-like	0	72	3	0.4
52	Ancestral-like	500	72	1	0.378
52	Ancestral-like	500	72	2	0.223
52	Ancestral-like	500	72	3	0.297
52	Ancestral-like	1000	72	1	0.282
52	Ancestral-like	1000	72	2	0.284
52	Ancestral-like	1000	72	3	0.435
52	Ancestral-like	2000	72	1	0.247
52	Ancestral-like	2000	72	2	0.228
52	Ancestral-like	2000	72	3	0.269
58	Transient	0	72	1	0.296
58	Transient	0	72	2	0.397
58	Transient	0	72	3	0.296
58	Transient	500	72	1	0.357
58	Transient	500	72	2	0.299
58	Transient	500	72	3	0.315
58	Transient	1000	72	1	0.312
58	Transient	1000	72	2	0.349
58	Transient	1000	72	3	0.236
58	Transient	2000	72	1	0.213
58	Transient	2000	72	2	0.197
58	Transient	2000	72	3	0.174
65	Ancestral-like	0	72	1	0.291
65	Ancestral-like	0	72	2	0.261
65	Ancestral-like	0	72	3	0.304
65	Ancestral-like	500	72	1	0.312
65	Ancestral-like	500	72	2	0.295
65	Ancestral-like	500	72	3	0.247
65	Ancestral-like	1000	72	1	0.228
65	Ancestral-like	1000	72	2	0.246
65	Ancestral-like	1000	72	3	0.243
65	Ancestral-like	2000	72	1	0.186
65	Ancestral-like	2000	72	2	0.187
65	Ancestral-like	2000	72	3	0.155
66	Transient	0	72	1	0.373
66	Transient	0	72	2	0.272
66	Transient	0	72	3	0.346
66	Transient	500	72	1	0.3
66	Transient	500	72	2	0.268
66	Transient	500	72	3	0.244
66	Transient	1000	72	1	0.264
66	Transient	1000	72	2	0.287
66	Transient	1000	72	3	0.256
66	Transient	2000	72	1	0.201
66	Transient	2000	72	2	0.168
66	Transient	2000	72	3	0.178
68	Mutualist 2	0	72	1	0.326
68	Mutualist 2	0	72	2	0.312
68	Mutualist 2	0	72	3	0.273
68	Mutualist 2	500	72	1	0.333
68	Mutualist 2	500	72	2	0.282
68	Mutualist 2	500	72	3	0.326
68	Mutualist 2	1000	72	1	0.284
68	Mutualist 2	1000	72	2	0.246
68	Mutualist 2	1000	72	3	0.273
68	Mutualist 2	2000	72	1	0.234
68	Mutualist 2	2000	72	2	0.217
68	Mutualist 2	2000	72	3	0.217
70	Ancestral-like	0	72	1	0.277
70	Ancestral-like	0	72	2	0.312
70	Ancestral-like	0	72	3	0.342
70	Ancestral-like	500	72	1	0.289
70	Ancestral-like	500	72	2	0.257
70	Ancestral-like	500	72	3	0.251
70	Ancestral-like	1000	72	1	0.224
70	Ancestral-like	1000	72	2	0.273
70	Ancestral-like	1000	72	3	0.253
70	Ancestral-like	2000	72	1	0.229
70	Ancestral-like	2000	72	2	0.218
70	Ancestral-like	2000	72	3	0.192
79	Ancestor	0	72	1	0.293
79	Ancestor	0	72	2	0.28
79	Ancestor	0	72	3	0.354
79	Ancestor	500	72	1	0.305
79	Ancestor	500	72	2	0.368
79	Ancestor	500	72	3	0.253
79	Ancestor	1000	72	1	0.263
79	Ancestor	1000	72	2	0.305
79	Ancestor	1000	72	3	0.262
79	Ancestor	2000	72	1	0.222
79	Ancestor	2000	72	2	0.216
79	Ancestor	2000	72	3	0.175
80	Ancestral-like	0	72	1	0.299
80	Ancestral-like	0	72	2	0.721
80	Ancestral-like	0	72	3	0.341
80	Ancestral-like	500	72	1	0.365
80	Ancestral-like	500	72	2	0.347
80	Ancestral-like	500	72	3	0.328
80	Ancestral-like	1000	72	1	0.304
80	Ancestral-like	1000	72	2	0.283
80	Ancestral-like	1000	72	3	0.25
80	Ancestral-like	2000	72	1	0.234
80	Ancestral-like	2000	72	2	0.224
80	Ancestral-like	2000	72	3	0.175
86	Ancestral-like	0	72	1	0.291
86	Ancestral-like	0	72	2	0.281
86	Ancestral-like	0	72	3	0.316
86	Ancestral-like	500	72	1	0.232
86	Ancestral-like	500	72	2	0.27
86	Ancestral-like	500	72	3	0.21
86	Ancestral-like	1000	72	1	0.29
86	Ancestral-like	1000	72	2	0.371
86	Ancestral-like	1000	72	3	0.268
86	Ancestral-like	2000	72	1	0.28
86	Ancestral-like	2000	72	2	0.28
86	Ancestral-like	2000	72	3	0.198
90	Stress-sensitive	0	72	1	0.277
90	Stress-sensitive	0	72	2	0.249
90	Stress-sensitive	0	72	3	0.198
90	Stress-sensitive	500	72	1	0.206
90	Stress-sensitive	500	72	2	0.264
90	Stress-sensitive	500	72	3	0.227
90	Stress-sensitive	1000	72	1	0.196
90	Stress-sensitive	1000	72	2	0.278
90	Stress-sensitive	1000	72	3	0.177
90	Stress-sensitive	2000	72	1	0.128
90	Stress-sensitive	2000	72	2	0.172
90	Stress-sensitive	2000	72	3	0.121
127	Ancestor	0	72	1	0.295
127	Ancestor	0	72	2	0.298
127	Ancestor	0	72	3	0.342
127	Ancestor	500	72	1	0.392
127	Ancestor	500	72	2	0.269
127	Ancestor	500	72	3	0.256
127	Ancestor	1000	72	1	0.352
127	Ancestor	1000	72	2	0.239
127	Ancestor	1000	72	3	0.286
127	Ancestor	2000	72	1	0.214
127	Ancestor	2000	72	2	0.173
127	Ancestor	2000	72	3	0.18
133	Transient	0	72	1	0.288
133	Transient	0	72	2	0.314
133	Transient	0	72	3	0.287
133	Transient	500	72	1	0.279
133	Transient	500	72	2	0.215
133	Transient	500	72	3	0.239
133	Transient	1000	72	1	0.264
133	Transient	1000	72	2	0.251
133	Transient	1000	72	3	0.297
133	Transient	2000	72	1	0.208
133	Transient	2000	72	2	0.18
133	Transient	2000	72	3	0.167
160	Stress-sensitive	0	72	1	0.359
160	Stress-sensitive	0	72	2	0.269
160	Stress-sensitive	0	72	3	0.305
160	Stress-sensitive	500	72	1	0.346
160	Stress-sensitive	500	72	2	0.329
160	Stress-sensitive	500	72	3	0.257
160	Stress-sensitive	1000	72	1	0.314
160	Stress-sensitive	1000	72	2	0.239
160	Stress-sensitive	1000	72	3	0.222
160	Stress-sensitive	2000	72	1	0.24
160	Stress-sensitive	2000	72	2	0.21
160	Stress-sensitive	2000	72	3	0.26
163	Ancestor	0	72	1	0.488
163	Ancestor	0	72	2	0.371
163	Ancestor	0	72	3	0.363
163	Ancestor	500	72	1	0.34
163	Ancestor	500	72	2	0.317
163	Ancestor	500	72	3	0.307
163	Ancestor	1000	72	1	0.331
163	Ancestor	1000	72	2	0.233
163	Ancestor	1000	72	3	0.3
163	Ancestor	2000	72	1	0.242
163	Ancestor	2000	72	2	0.179
163	Ancestor	2000	72	3	0.182
172	Mutualist 2	0	72	1	0.335
172	Mutualist 2	0	72	2	0.309
172	Mutualist 2	0	72	3	0.316
172	Mutualist 2	500	72	1	0.311
172	Mutualist 2	500	72	2	0.347
172	Mutualist 2	500	72	3	0.293
172	Mutualist 2	1000	72	1	0.317
172	Mutualist 2	1000	72	2	0.253
172	Mutualist 2	1000	72	3	0.243
172	Mutualist 2	2000	72	1	0.227
172	Mutualist 2	2000	72	2	0.227
172	Mutualist 2	2000	72	3	0.235
188	Mutualist 1	0	72	1	0.34
188	Mutualist 1	0	72	2	0.284
188	Mutualist 1	0	72	3	0.311
188	Mutualist 1	500	72	1	0.331
188	Mutualist 1	500	72	2	0.284
188	Mutualist 1	500	72	3	0.288
188	Mutualist 1	1000	72	1	0.38
188	Mutualist 1	1000	72	2	0.253
188	Mutualist 1	1000	72	3	0.263
188	Mutualist 1	2000	72	1	0.256
188	Mutualist 1	2000	72	2	0.241
188	Mutualist 1	2000	72	3	0.224
220	Mutualist 2	0	72	1	0.27
220	Mutualist 2	0	72	2	0.326
220	Mutualist 2	0	72	3	0.333
220	Mutualist 2	500	72	1	0.436
220	Mutualist 2	500	72	2	0.311
220	Mutualist 2	500	72	3	0.275
220	Mutualist 2	1000	72	1	0.356
220	Mutualist 2	1000	72	2	0.299
220	Mutualist 2	1000	72	3	0.288
220	Mutualist 2	2000	72	1	0.274
220	Mutualist 2	2000	72	2	0.278
220	Mutualist 2	2000	72	3	0.26
222	Mutualist 1	0	72	1	0.305
222	Mutualist 1	0	72	2	0.277
222	Mutualist 1	0	72	3	0.231
222	Mutualist 1	500	72	1	0.34
222	Mutualist 1	500	72	2	0.278
222	Mutualist 1	500	72	3	0.244
222	Mutualist 1	1000	72	1	0.283
222	Mutualist 1	1000	72	2	0.239
222	Mutualist 1	1000	72	3	0.247
222	Mutualist 1	2000	72	1	0.265
222	Mutualist 1	2000	72	2	0.194
222	Mutualist 1	2000	72	3	0.202
239	Stress-sensitive	0	72	1	0.177
239	Stress-sensitive	0	72	2	0.154
239	Stress-sensitive	0	72	3	0.17
239	Stress-sensitive	500	72	1	0.149
239	Stress-sensitive	500	72	2	0.155
239	Stress-sensitive	500	72	3	0.168
239	Stress-sensitive	1000	72	1	0.177
239	Stress-sensitive	1000	72	2	0.13
239	Stress-sensitive	1000	72	3	0.142
239	Stress-sensitive	2000	72	1	0.191
239	Stress-sensitive	2000	72	2	0.1
239	Stress-sensitive	2000	72	3	0.078
242	Mutualist 1	0	72	1	0.403
242	Mutualist 1	0	72	2	0.216
242	Mutualist 1	0	72	3	0.258
242	Mutualist 1	500	72	1	0.254
242	Mutualist 1	500	72	2	0.259
242	Mutualist 1	500	72	3	0.275
242	Mutualist 1	1000	72	1	0.224
242	Mutualist 1	1000	72	2	0.238
242	Mutualist 1	1000	72	3	0.235
242	Mutualist 1	2000	72	1	0.198
242	Mutualist 1	2000	72	2	0.214
242	Mutualist 1	2000	72	3	0.207
251	Mutualist 2	0	72	1	0.274
251	Mutualist 2	0	72	2	0.265
251	Mutualist 2	0	72	3	0.313
251	Mutualist 2	500	72	1	0.277
251	Mutualist 2	500	72	2	0.217
251	Mutualist 2	500	72	3	0.255
251	Mutualist 2	1000	72	1	0.218
251	Mutualist 2	1000	72	2	0.192
251	Mutualist 2	1000	72	3	0.205
251	Mutualist 2	2000	72	1	0.157
251	Mutualist 2	2000	72	2	0.121
251	Mutualist 2	2000	72	3	0.179
260	Mutualist 2	0	72	1	0.306
260	Mutualist 2	0	72	2	0.177
260	Mutualist 2	0	72	3	0.166
260	Mutualist 2	500	72	1	0.186
260	Mutualist 2	500	72	2	0.211
260	Mutualist 2	500	72	3	0.181
260	Mutualist 2	1000	72	1	0.232
260	Mutualist 2	1000	72	2	0.217
260	Mutualist 2	1000	72	3	0.208
260	Mutualist 2	2000	72	1	0.217
260	Mutualist 2	2000	72	2	0.187
260	Mutualist 2	2000	72	3	0.2
262	Stress-sensitive	0	72	1	0.177
262	Stress-sensitive	0	72	2	0.219
262	Stress-sensitive	0	72	3	0.226
262	Stress-sensitive	500	72	1	0.132
262	Stress-sensitive	500	72	2	0.16
262	Stress-sensitive	500	72	3	0.179
262	Stress-sensitive	1000	72	1	0.12
262	Stress-sensitive	1000	72	2	0.133
262	Stress-sensitive	1000	72	3	0.133
262	Stress-sensitive	2000	72	1	0.084
262	Stress-sensitive	2000	72	2	0.083
262	Stress-sensitive	2000	72	3	0.089
263	Stress-sensitive	0	72	1	0.17
263	Stress-sensitive	0	72	2	0.189
263	Stress-sensitive	0	72	3	0.184
263	Stress-sensitive	500	72	1	0.125
263	Stress-sensitive	500	72	2	0.172
263	Stress-sensitive	500	72	3	0.165
263	Stress-sensitive	1000	72	1	0.118
263	Stress-sensitive	1000	72	2	0.122
263	Stress-sensitive	1000	72	3	0.151
263	Stress-sensitive	2000	72	1	0.093
263	Stress-sensitive	2000	72	2	0.097
263	Stress-sensitive	2000	72	3	0.105
268	Mutualist 1	0	72	1	0.223
268	Mutualist 1	0	72	2	0.193
268	Mutualist 1	0	72	3	0.321
268	Mutualist 1	500	72	1	0.292
268	Mutualist 1	500	72	2	0.285
268	Mutualist 1	500	72	3	0.301
268	Mutualist 1	1000	72	1	0.261
268	Mutualist 1	1000	72	2	0.291
268	Mutualist 1	1000	72	3	0.277
268	Mutualist 1	2000	72	1	0.254
268	Mutualist 1	2000	72	2	0.262
268	Mutualist 1	2000	72	3	0.302

## Sheet: Sheet4
Context	mutation	r	ln(r)
Plant	gacA(D49Y)	15.5455	2.74377
Plant	gacA(D49Y)	19.6364	2.97738
Plant	gacA(D49Y)	19.6364	2.97738
KB	gacA(D49Y)	2.13459	0.758275
KB	gacA(D49Y)	2.62378	0.964617
KB	gacA(D49Y)	2.53853	0.931583
LB	gacA(D49Y)	0.890981	-0.115433
LB	gacA(D49Y)	0.882949	-0.124487
LB	gacA(D49Y)	0.76642	-0.266025
TSB	gacA(D49Y)	1.41502	0.347141
TSB	gacA(D49Y)	1.34432	0.29589
TSB	gacA(D49Y)	1.32936	0.2847
Plant	gacA(D54Y)	1.82111	0.599449
Plant	gacA(D54Y)	1.39312	0.331546
Plant	gacA(D54Y)	1.17738	0.163295
KB	gacA(D54Y)	0.797613	-0.226131
KB	gacA(D54Y)	0.903435	-0.101551
KB	gacA(D54Y)	0.821144	-0.197057
LB	gacA(D54Y)	0.318129	-1.1453
LB	gacA(D54Y)	0.255766	-1.36349
LB	gacA(D54Y)	0.295985	-1.21745
TSB	gacA(D54Y)	0.242306	-1.41755
TSB	gacA(D54Y)	0.241275	-1.42182
TSB	gacA(D54Y)	0.169092	-1.77731
Plant	gacS	23.0588	3.13805
Plant	gacS	11.049	2.40234
Plant	gacS	12.7647	2.54668
KB	gacS	8.77726	2.17216
KB	gacS	7.52495	2.01822
KB	gacS	9.31403	2.23152
LB	gacS	2.32473	0.843602
LB	gacS	2.37205	0.863754
LB	gacS	2.57978	0.947704
TSB	gacS	2.49684	0.915025
TSB	gacS	3.03344	1.1097
TSB	gacS	2.89461	1.06285
