# Supplementary material for: Rapid evolution of bacterial mutualism in the plant rhizosphere
Source: Nat Commun. 2021 Jun 22;12:3829. doi: 10.1038/s41467-021-24005-y (PMC8219802; doi:10.1038/s41467-021-24005-y)
Supplement: Supplementary file 6 — Supplementary Data 3 [file 41467_2021_24005_MOESM6_ESM.xlsx]

## Sheet: Sheet1
Cycle	Treatment	Replicate Line	Aboveground dry biomass(g)
1	With CHA0	1	0.0131
1	With CHA0	2	0.015
1	With CHA0	3	0.0123
1	With CHA0	4	0.0131
1	With CHA0	5	0.012
1	Control	1	0.0168
1	Control	2	0.0193
1	Control	3	0.0177
1	Control	4	0.0172
1	Control	5	0.0192

## Sheet: Sheet2
		Plant cycle	Ancestor	Ancestral-like	Transient	Mutualist 1	Mutualist 2	Stress-sensitive	Count		Ancestor	Ancestral-like	Transient	Mutualist 1	Mutualist 2	Stress-sensitive	Percentage (%)
	Line 1	0	16	0	0	0	0	0	16		100	0	0	0	0	0	100
	Line 1	2	0	15	1	0	0	0	16		0	93.75	6.25	0	0	0	100
	Line 1	4	0	10	5	1	0	0	16		0	62.5	31.25	6.25	0	0	100
	Line 1	6	0	4	0	12	0	0	16		0	25	0	75	0	0	100
	Line 2	0	16	0	0	0	0	0	16		100	0	0	0	0	0	100
	Line 2	2	0	8	6	0	2	0	16		0	50	37.5	0	12.5	0	100
	Line 2	4	0	2	8	1	3	2	16		0	12.5	50	6.25	18.75	12.5	100
	Line 2	6	0	3	0	10	3	0	16		0	18.75	0	62.5	18.75	0	100
	Line 3	0	16	0	0	0	0	0	16		100	0	0	0	0	0	100
	Line 3	2	0	6	9	0	0	0	15		0	40	60	0	0	0	100
	Line 3	4	0	12	2	1	0	1	16		0	75	12.5	6.25	0	6.25	100
	Line 3	6	0	5	0	11	0	0	16		0	31.25	0	68.75	0	0	100
	Line 4	0	16	0	0	0	0	0	16		100	0	0	0	0	0	100
	Line 4	2	0	12	4	0	0	0	16		0	75	25	0	0	0	100
	Line 4	4	0	8	0	1	7	0	16		0	50	0	6.25	43.75	0	100
	Line 4	6	0	1	0	0	15	0	16		0	6.25	0	0	93.75	0	100
	Line 5	0	16	0	0	0	0	0	16		100	0	0	0	0	0	100
	Line 5	2	0	12	4	0	0	0	16		0	75	25	0	0	0	100
	Line 5	4	0	13	2	0	0	1	16		0	81.25	12.5	0	0	6.25	100
	Line 5	6	0	8	0	0	1	7	16		0	50	0	0	6.25	43.75	100
	All	0	80	0	0	0	0	0	80		100	0	0	0	0	0	100
	All	2	0	53	24	0	2	0	79		0	67.0886	30.3797	0	2.53165	0	100
	All	4	0	45	17	4	10	4	80		0	56.25	21.25	5	12.5	5	100
	All	6	0	21	0	33	19	7	80		0	26.25	0	41.25	23.75	8.75	100
