# Supplementary material for: Rapid evolution of bacterial mutualism in the plant rhizosphere
Source: Nat Commun. 2021 Jun 22;12:3829. doi: 10.1038/s41467-021-24005-y (PMC8219802; doi:10.1038/s41467-021-24005-y)
Supplement: Supplementary file 8 — Source Data [file 41467_2021_24005_MOESM8_ESM.xlsx]

## Sheet: Figure1a
Cycle	Treatment	Replicate Line	Aboveground dry biomass(g)
1	With CHA0	1	0.0131
1	With CHA0	2	0.015
1	With CHA0	3	0.0123
1	With CHA0	4	0.0131
1	With CHA0	5	0.012
1	Control	1	0.0168
1	Control	2	0.0193
1	Control	3	0.0177
1	Control	4	0.0172
1	Control	5	0.0192

## Sheet: Figure1b-f
Sample ID	Experimental replicate	Plant Cycle	Replicate Line	Phenotypes	Mutations	Green leaf biomass(pixels)	Shoot biomass(g)	Root biomass(g)	Root length(cm)	Lateral root (count)	Root GUS blue pixels
7	rep1	ori	ori	Ancestor	WT	2.327	0.0048	0.0022	2.46633	1.66667	0.252
7	rep2	ori	ori	Ancestor	WT	0.281	0.0034	0.0004	2.58567	1.33333	0.869
7	rep3	ori	ori	Ancestor	WT	4.739	0.0047	0.0017	2.605	5	1.297
16	rep1	4	line 2	Transient	galEV32M ∙ accCE413K	7.496	0.006	0.0022	3.32067	6.66667	0.438
16	rep2	4	line 2	Transient	galEV32M ∙ accCE413K	8.022	0.0047	0.0026	2.77633	6.66667	0.657
16	rep3	4	line 2	Transient	galEV32M ∙ accCE413K	6.894	0.005	0.0026	2.50567	6.33333	0.364
21	rep1	2	line 4	Transient	hult786C>T	0.175	0.004	0.002	3.03733	3	0.615
21	rep2	2	line 4	Transient	hult786C>T	0.644	0.0034	0.0007	3.17233	2	0.422
21	rep3	2	line 4	Transient	hult786C>T	0.405	0.003	0.0004	2.79967	1.66667	0.439
28	rep1	4	line 2	Mutualist1	galEV32M ∙ accCE413K	7.347	0.0098	0.0019	4.41433	9	0.501
28	rep2	4	line 2	Mutualist1	galEV32M ∙ accCE413K	8.233	0.005	0.0024	3.03067	6	0.606
28	rep3	4	line 2	Mutualist1	galEV32M ∙ accCE413K	7.203	0.0065	0.0013	3.03767	9	1.035
31	rep1	ori	ori	Ancestor	WT	3.204	0.0048	0.0012	3.033	5	0.159
31	rep2	ori	ori	Ancestor	WT	0.703	0.0031	0.0006	2.874	2	0.707
31	rep3	ori	ori	Ancestor	WT	0.334	0.0034	0	2.78167	4.33333	1.204
52	rep1	4	line 2	Ancestral-like	galEV32M	4.411	0.0064	0.0024	2.649	5	0.065
52	rep2	4	line 2	Ancestral-like	galEV32M	1.878	0.0042	0.0011	2.58567	3.33333	0.224
52	rep3	4	line 2	Ancestral-like	galEV32M	4.202	0.0045	0.0011	2.5385	4.5	0.246
58	rep1	4	line 5	Transient	WT	0.41	0.0038	0.0006	2.53933	1.66667	0.43
58	rep2	4	line 5	Transient	WT	4.145	0.0036	0.002	2.38867	2.33333	0.532
58	rep3	4	line 5	Transient	WT	3.694	0.0039	0.0024	2.69233	5.66667	0.55
65	rep1	2	line 3	Ancestral-like	WT	5.069	0.0062	0.0023	2.93067	4.33333	0.418
65	rep2	2	line 3	Ancestral-like	WT	5.278	0.0031	0.002	2.82533	5.66667	0.374
65	rep3	2	line 3	Ancestral-like	WT	4.069	0.0034	0.0022	2.945	8	0.574
66	rep1	4	line 3	Transient	oafAK338S.fsX18	0.275	0.0065	0.0012	2.36833	2.33333	0.284
66	rep2	4	line 3	Transient	oafAK338S.fsX18	1.697	0.0033	0.0002	2.47433	1	0.361
66	rep3	4	line 3	Transient	oafAK338S.fsX18	2.639	0.0062	0	2.12533	1.33333	0.14
68	rep1	4	line 4	Mutualist2	gacA-40T>A ∙ RS1182033C>T	11.443	0.0098	0.0024	4.98467	8	1.014
68	rep2	4	line 4	Mutualist2	gacA-40T>A ∙ RS1182033C>T	12.238	0.0072	0.0037	4.732	8.66667	1.079
68	rep3	4	line 4	Mutualist2	gacA-40T>A ∙ RS1182033C>T	9.676	0.0084	0.0039	4.803	7.33333	1.49
70	rep1	4	line 5	Ancestral-like	WT	3.639	0.0055	0.0002	2.958	1.66667	0.442
70	rep2	4	line 5	Ancestral-like	WT	3.859	0.0043	0.0025	3.268	2.33333	0.959
70	rep3	4	line 5	Ancestral-like	WT	2.879	0.004	0.002	3.14767	3.33333	1.823
79	rep1	ori	ori	Ancestor	WT	1.41	0.005	0.0015	2.61733	1.66667	0.154
79	rep2	ori	ori	Ancestor	WT	1.53	0.0037	0	2.79467	1.66667	0.706
79	rep3	ori	ori	Ancestor	WT	4.629	0.0043	0.0021	3.08333	4	0.969
80	rep1	4	line 4	Ancestral-like	WT	3.158	0.0041	0.0006	2.50967	1	0.316
80	rep2	4	line 4	Ancestral-like	WT	0.356	0.0052	0.0003	2.82567	1	0.184
80	rep3	4	line 4	Ancestral-like	WT	1.872	0.0048	0.0011	2.78567	2.33333	0.276
86	rep1	4	line 1	Ancestral-like	oafAY335X ∙ RS17350A77A.fsX14 ∙ wbpMG79R	6.125	0.0058	0.0013	2.274	3.66667	0.43
86	rep2	4	line 1	Ancestral-like	oafAY335X ∙ RS17350A77A.fsX14 ∙ wbpMG79R	1.04	0.0035	0.0004	2.42533	3	0.497
86	rep3	4	line 1	Ancestral-like	oafAY335X ∙ RS17350A77A.fsX14 ∙ wbpMG79R	0.394	0.0041	0.0009	3.03333	3	0.367
90	rep1	4	line 3	Stress-sensitive	nlpDQ197P	1.081	0.0042	0.0016	2.74933	3.33333	0.18
90	rep2	4	line 3	Stress-sensitive	nlpDQ197P	4.505	0.0046	0.0016	2.614	3.66667	0.671
90	rep3	4	line 3	Stress-sensitive	nlpDQ197P	0.43	0.0044	0.0002	2.679	2.66667	0.501
127	rep1	ori	ori	Ancestor	WT	1.701	0.0042	0.0007	2.43433	2.66667	0.249
127	rep2	ori	ori	Ancestor	WT	6.108	0.0048	0.0032	2.455	3	0.444
127	rep3	ori	ori	Ancestor	WT	0.9	0.0045	0.0002	2.88767	4.33333	2.027
133	rep1	2	line 1	Transient	oafAY335X ∙ RS17350A77A.fsX14	0.072	0.0054	0.002	2.835	2	0.248
133	rep2	2	line 1	Transient	oafAY335X ∙ RS17350A77A.fsX14	1.86	0.0055	0.0012	2.856	3.33333	0.532
133	rep3	2	line 1	Transient	oafAY335X ∙ RS17350A77A.fsX14	1.856	0.0032	0	2.99067	0.333333	0.515
160	rep1	4	line 2	Stress-sensitive	galEV32M ∙ accCE413K ∙ yvaQ2-9G>T	7.862	0.0057	0.0021	3.03233	7	0.38
160	rep2	4	line 2	Stress-sensitive	galEV32M ∙ accCE413K ∙ yvaQ2-9G>T	6.815	0.0045	0.0026	3.49633	8	0.595
160	rep3	4	line 2	Stress-sensitive	galEV32M ∙ accCE413K ∙ yvaQ2-9G>T	5.172	0.004	0.0019	3.53033	5.33333	1.205
163	rep1	ori	ori	Ancestor	WT	6.455	0.0051	0.0021	2.74567	3	0.595
163	rep2	ori	ori	Ancestor	WT	9.991	0.0059	0.0027	2.97567	3.33333	0.719
163	rep3	ori	ori	Ancestor	WT	2.893	0.0033	0.0015	2.942	4.66667	2.036
172	rep1	4	line 2	Mutualist2	gacAY183S	13.093	0.0072	0.0033	4.70167	6.66667	1.089
172	rep2	4	line 2	Mutualist2	gacAY183S	12.571	0.0094	0.0033	4.62567	8.33333	1.056
172	rep3	4	line 2	Mutualist2	gacAY183S	9.974	0.0104	0.0026	5.49367	8.66667	1.243
188	rep1	4	line 4	Mutualist1	gacA-40T>A	13.345	0.0096	0.0021	5.487	5.66667	1.672
188	rep2	4	line 4	Mutualist1	gacA-40T>A	17.155	0.0093	0.0024	5.63467	6.33333	1.85
188	rep3	4	line 4	Mutualist1	gacA-40T>A	13.027	0.0096	0.0022	5.74133	6	1.398
220	rep1	6	line 2	Mutualist2	galEV32M ∙ accCE413K ∙ gacAD54Y	11.878	0.0099	0.0038	6.11933	6.66667	0.765
220	rep2	6	line 2	Mutualist2	galEV32M ∙ accCE413K ∙ gacAD54Y	11.36	0.0092	0.0031	4.77133	8.33333	0.623
220	rep3	6	line 2	Mutualist2	galEV32M ∙ accCE413K ∙ gacAD54Y	12.426	0.0082	0.0037	5.017	4.33333	0.967
222	rep1	6	line 3	Mutualist1	oafAK338S.fsX18 ∙ gacSG27D	5.024	0.007	0.0049	4.234	8.66667	0.55
222	rep2	6	line 3	Mutualist1	oafAK338S.fsX18 ∙ gacSG27D	9.138	0.0049	0.0017	3.11467	7	0.806
222	rep3	6	line 3	Mutualist1	oafAK338S.fsX18 ∙ gacSG27D	4.664	0.0026	0.0016	2.84667	6.33333	1.489
239	rep1	6	line 5	Stress-sensitive	rpoSQ65X ∙ tetRY127X	6.893	0.0063	0.0014	2.90467	6	0.541
239	rep2	6	line 5	Stress-sensitive	rpoSQ65X ∙ tetRY127X	0.437	0.0033	0.0011	2.975	3	0.483
239	rep3	6	line 5	Stress-sensitive	rpoSQ65X ∙ tetRY127X	1.206	0.0042	0.0005	3.06767	1.66667	0.418
242	rep1	6	line 1	Mutualist1	oafAY335X ∙ RS17350A77A.fsX14 ∙ gacAD49Y	9.985	0.0048	0.0012	3.61733	7	0.549
242	rep2	6	line 1	Mutualist1	oafAY335X ∙ RS17350A77A.fsX14 ∙ gacAD49Y	6.459	0.0049	0.003	4.388	8.66667	0.843
242	rep3	6	line 1	Mutualist1	oafAY335X ∙ RS17350A77A.fsX14 ∙ gacAD49Y	5.36	0.0043	0.0002	3.39067	8	2.025
251	rep1	6	line 5	Mutualist2	fleQR320Q	1.623	0.0057	0.0009	3.13533	2	0.18
251	rep2	6	line 5	Mutualist2	fleQR320Q	0.147	0.0051	0.0007	2.92767	3.33333	0.625
251	rep3	6	line 5	Mutualist2	fleQR320Q	2.333	0.0052	-0.0001	2.701	4	0.698
260	rep1	6	line 4	Mutualist2	gacAE38X ∙ RS11785S256C ∙ flhAH393Q.fsX15	12.571	0.0088	0.0018	4.80533	9	1.513
260	rep2	6	line 4	Mutualist2	gacAE38X ∙ RS11785S256C ∙ flhAH393Q.fsX15	13.666	0.0068	0.0024	5.59833	11.3333	2.109
260	rep3	6	line 4	Mutualist2	gacAE38X ∙ RS11785S256C ∙ flhAH393Q.fsX15	13.395	0.006	0.0021	5.34333	9	1.292
262	rep1	6	line 5	Stress-sensitive	rpoSQ65X	4.935	0.0041	0.0013	3.13067	4.33333	0.379
262	rep2	6	line 5	Stress-sensitive	rpoSQ65X	0.847	0.0038	0.0002	2.56433	2	0.277
262	rep3	6	line 5	Stress-sensitive	rpoSQ65X	1.091	0.0035	0.0004	2.51167	1	0.871
263	rep1	6	line 5	Stress-sensitive	rpoSQ65X	0.871	0.0034	0.0002	2.63033	0.666667	0.359
263	rep2	6	line 5	Stress-sensitive	rpoSQ65X	1.72	0.0029	0.0002	3.19833	1.33333	0.846
263	rep3	6	line 5	Stress-sensitive	rpoSQ65X	0.354	0.0022	0.0004	2.30533	1	0.45
268	rep1	6	line 2	Mutualist1	galEV32M ∙ accCE413K ∙ gacAG97S ∙ mraZ-211A>G	7.575	0.0066	0.0031	5.62967	10.3333	0.744
268	rep2	6	line 2	Mutualist1	galEV32M ∙ accCE413K ∙ gacAG97S ∙ mraZ-211A>G	8.228	0.0063	0.0018	5.20967	9	1.794
268	rep3	6	line 2	Mutualist1	galEV32M ∙ accCE413K ∙ gacAG97S ∙ mraZ-211A>G	7.221	0.0053	0.0022	5.36367	9	1.09
Mock1	rep1	Mock	Mock	Mock	Mock	8.738	0.0041	0.0009	4.35067	5.66667	0.075
Mock2	rep2	Mock	Mock	Mock	Mock	7.204	0.0044	0.0012	4.27867	4.66667	0.434
Mock3	rep3	Mock	Mock	Mock	Mock	6.672	0.0042	0.0006	4.167	5	1.081

## Sheet: Figure 2a
		Plant cycle	Ancestor	Ancestral-like	Transient	Mutualist 1	Mutualist 2	Stress-sensitive	Count		Ancestor	Ancestral-like	Transient	Mutualist 1	Mutualist 2	Stress-sensitive	Percentage (%)
	Line 1	0	16	0	0	0	0	0	16		100	0	0	0	0	0	100
	Line 1	2	0	15	1	0	0	0	16		0	93.75	6.25	0	0	0	100
	Line 1	4	0	10	5	1	0	0	16		0	62.5	31.25	6.25	0	0	100
	Line 1	6	0	4	0	12	0	0	16		0	25	0	75	0	0	100
	Line 2	0	16	0	0	0	0	0	16		100	0	0	0	0	0	100
	Line 2	2	0	8	6	0	2	0	16		0	50	37.5	0	12.5	0	100
	Line 2	4	0	2	8	1	3	2	16		0	12.5	50	6.25	18.75	12.5	100
	Line 2	6	0	3	0	10	3	0	16		0	18.75	0	62.5	18.75	0	100
	Line 3	0	16	0	0	0	0	0	16		100	0	0	0	0	0	100
	Line 3	2	0	6	9	0	0	0	15		0	40	60	0	0	0	100
	Line 3	4	0	12	2	1	0	1	16		0	75	12.5	6.25	0	6.25	100
	Line 3	6	0	5	0	11	0	0	16		0	31.25	0	68.75	0	0	100
	Line 4	0	16	0	0	0	0	0	16		100	0	0	0	0	0	100
	Line 4	2	0	12	4	0	0	0	16		0	75	25	0	0	0	100
	Line 4	4	0	8	0	1	7	0	16		0	50	0	6.25	43.75	0	100
	Line 4	6	0	1	0	0	15	0	16		0	6.25	0	0	93.75	0	100
	Line 5	0	16	0	0	0	0	0	16		100	0	0	0	0	0	100
	Line 5	2	0	12	4	0	0	0	16		0	75	25	0	0	0	100
	Line 5	4	0	13	2	0	0	1	16		0	81.25	12.5	0	0	6.25	100
	Line 5	6	0	8	0	0	1	7	16		0	50	0	0	6.25	43.75	100
	All	0	80	0	0	0	0	0	80		100	0	0	0	0	0	100
	All	2	0	53	24	0	2	0	79		0	67.0886	30.3797	0	2.53165	0	100
	All	4	0	45	17	4	10	4	80		0	56.25	21.25	5	12.5	5	100
	All	6	0	21	0	33	19	7	80		0	26.25	0	41.25	23.75	8.75	100

## Sheet: Figure 2b
Sample ID	Experimental replicate	Plant Cycle	Replicate Line	Phenotypes	Mutations	Green leaf biomass(pixels)	Shoot biomass(g)	Root biomass(g)	Root length(cm)	Lateral root (count)	Root GUS blue pixels
7	rep1	ori	ori	Ancestor	WT	2.327	0.0048	0.0022	2.46633	1.66667	0.252
7	rep2	ori	ori	Ancestor	WT	0.281	0.0034	0.0004	2.58567	1.33333	0.869
7	rep3	ori	ori	Ancestor	WT	4.739	0.0047	0.0017	2.605	5	1.297
16	rep1	4	line 2	Transient	galEV32M ∙ accCE413K	7.496	0.006	0.0022	3.32067	6.66667	0.438
16	rep2	4	line 2	Transient	galEV32M ∙ accCE413K	8.022	0.0047	0.0026	2.77633	6.66667	0.657
16	rep3	4	line 2	Transient	galEV32M ∙ accCE413K	6.894	0.005	0.0026	2.50567	6.33333	0.364
21	rep1	2	line 4	Transient	hult786C>T	0.175	0.004	0.002	3.03733	3	0.615
21	rep2	2	line 4	Transient	hult786C>T	0.644	0.0034	0.0007	3.17233	2	0.422
21	rep3	2	line 4	Transient	hult786C>T	0.405	0.003	0.0004	2.79967	1.66667	0.439
28	rep1	4	line 2	Mutualist1	galEV32M ∙ accCE413K	7.347	0.0098	0.0019	4.41433	9	0.501
28	rep2	4	line 2	Mutualist1	galEV32M ∙ accCE413K	8.233	0.005	0.0024	3.03067	6	0.606
28	rep3	4	line 2	Mutualist1	galEV32M ∙ accCE413K	7.203	0.0065	0.0013	3.03767	9	1.035
31	rep1	ori	ori	Ancestor	WT	3.204	0.0048	0.0012	3.033	5	0.159
31	rep2	ori	ori	Ancestor	WT	0.703	0.0031	0.0006	2.874	2	0.707
31	rep3	ori	ori	Ancestor	WT	0.334	0.0034	0	2.78167	4.33333	1.204
52	rep1	4	line 2	Ancestral-like	galEV32M	4.411	0.0064	0.0024	2.649	5	0.065
52	rep2	4	line 2	Ancestral-like	galEV32M	1.878	0.0042	0.0011	2.58567	3.33333	0.224
52	rep3	4	line 2	Ancestral-like	galEV32M	4.202	0.0045	0.0011	2.5385	4.5	0.246
58	rep1	4	line 5	Transient	WT	0.41	0.0038	0.0006	2.53933	1.66667	0.43
58	rep2	4	line 5	Transient	WT	4.145	0.0036	0.002	2.38867	2.33333	0.532
58	rep3	4	line 5	Transient	WT	3.694	0.0039	0.0024	2.69233	5.66667	0.55
65	rep1	2	line 3	Ancestral-like	WT	5.069	0.0062	0.0023	2.93067	4.33333	0.418
65	rep2	2	line 3	Ancestral-like	WT	5.278	0.0031	0.002	2.82533	5.66667	0.374
65	rep3	2	line 3	Ancestral-like	WT	4.069	0.0034	0.0022	2.945	8	0.574
66	rep1	4	line 3	Transient	oafAK338S.fsX18	0.275	0.0065	0.0012	2.36833	2.33333	0.284
66	rep2	4	line 3	Transient	oafAK338S.fsX18	1.697	0.0033	0.0002	2.47433	1	0.361
66	rep3	4	line 3	Transient	oafAK338S.fsX18	2.639	0.0062	0	2.12533	1.33333	0.14
68	rep1	4	line 4	Mutualist2	gacA-40T>A ∙ RS1182033C>T	11.443	0.0098	0.0024	4.98467	8	1.014
68	rep2	4	line 4	Mutualist2	gacA-40T>A ∙ RS1182033C>T	12.238	0.0072	0.0037	4.732	8.66667	1.079
68	rep3	4	line 4	Mutualist2	gacA-40T>A ∙ RS1182033C>T	9.676	0.0084	0.0039	4.803	7.33333	1.49
70	rep1	4	line 5	Ancestral-like	WT	3.639	0.0055	0.0002	2.958	1.66667	0.442
70	rep2	4	line 5	Ancestral-like	WT	3.859	0.0043	0.0025	3.268	2.33333	0.959
70	rep3	4	line 5	Ancestral-like	WT	2.879	0.004	0.002	3.14767	3.33333	1.823
79	rep1	ori	ori	Ancestor	WT	1.41	0.005	0.0015	2.61733	1.66667	0.154
79	rep2	ori	ori	Ancestor	WT	1.53	0.0037	0	2.79467	1.66667	0.706
79	rep3	ori	ori	Ancestor	WT	4.629	0.0043	0.0021	3.08333	4	0.969
80	rep1	4	line 4	Ancestral-like	WT	3.158	0.0041	0.0006	2.50967	1	0.316
80	rep2	4	line 4	Ancestral-like	WT	0.356	0.0052	0.0003	2.82567	1	0.184
80	rep3	4	line 4	Ancestral-like	WT	1.872	0.0048	0.0011	2.78567	2.33333	0.276
86	rep1	4	line 1	Ancestral-like	oafAY335X ∙ RS17350A77A.fsX14 ∙ wbpMG79R	6.125	0.0058	0.0013	2.274	3.66667	0.43
86	rep2	4	line 1	Ancestral-like	oafAY335X ∙ RS17350A77A.fsX14 ∙ wbpMG79R	1.04	0.0035	0.0004	2.42533	3	0.497
86	rep3	4	line 1	Ancestral-like	oafAY335X ∙ RS17350A77A.fsX14 ∙ wbpMG79R	0.394	0.0041	0.0009	3.03333	3	0.367
90	rep1	4	line 3	Stress-sensitive	nlpDQ197P	1.081	0.0042	0.0016	2.74933	3.33333	0.18
90	rep2	4	line 3	Stress-sensitive	nlpDQ197P	4.505	0.0046	0.0016	2.614	3.66667	0.671
90	rep3	4	line 3	Stress-sensitive	nlpDQ197P	0.43	0.0044	0.0002	2.679	2.66667	0.501
127	rep1	ori	ori	Ancestor	WT	1.701	0.0042	0.0007	2.43433	2.66667	0.249
127	rep2	ori	ori	Ancestor	WT	6.108	0.0048	0.0032	2.455	3	0.444
127	rep3	ori	ori	Ancestor	WT	0.9	0.0045	0.0002	2.88767	4.33333	2.027
133	rep1	2	line 1	Transient	oafAY335X ∙ RS17350A77A.fsX14	0.072	0.0054	0.002	2.835	2	0.248
133	rep2	2	line 1	Transient	oafAY335X ∙ RS17350A77A.fsX14	1.86	0.0055	0.0012	2.856	3.33333	0.532
133	rep3	2	line 1	Transient	oafAY335X ∙ RS17350A77A.fsX14	1.856	0.0032	0	2.99067	0.333333	0.515
160	rep1	4	line 2	Stress-sensitive	galEV32M ∙ accCE413K ∙ yvaQ2-9G>T	7.862	0.0057	0.0021	3.03233	7	0.38
160	rep2	4	line 2	Stress-sensitive	galEV32M ∙ accCE413K ∙ yvaQ2-9G>T	6.815	0.0045	0.0026	3.49633	8	0.595
160	rep3	4	line 2	Stress-sensitive	galEV32M ∙ accCE413K ∙ yvaQ2-9G>T	5.172	0.004	0.0019	3.53033	5.33333	1.205
163	rep1	ori	ori	Ancestor	WT	6.455	0.0051	0.0021	2.74567	3	0.595
163	rep2	ori	ori	Ancestor	WT	9.991	0.0059	0.0027	2.97567	3.33333	0.719
163	rep3	ori	ori	Ancestor	WT	2.893	0.0033	0.0015	2.942	4.66667	2.036
172	rep1	4	line 2	Mutualist2	gacAY183S	13.093	0.0072	0.0033	4.70167	6.66667	1.089
172	rep2	4	line 2	Mutualist2	gacAY183S	12.571	0.0094	0.0033	4.62567	8.33333	1.056
172	rep3	4	line 2	Mutualist2	gacAY183S	9.974	0.0104	0.0026	5.49367	8.66667	1.243
188	rep1	4	line 4	Mutualist1	gacA-40T>A	13.345	0.0096	0.0021	5.487	5.66667	1.672
188	rep2	4	line 4	Mutualist1	gacA-40T>A	17.155	0.0093	0.0024	5.63467	6.33333	1.85
188	rep3	4	line 4	Mutualist1	gacA-40T>A	13.027	0.0096	0.0022	5.74133	6	1.398
220	rep1	6	line 2	Mutualist2	galEV32M ∙ accCE413K ∙ gacAD54Y	11.878	0.0099	0.0038	6.11933	6.66667	0.765
220	rep2	6	line 2	Mutualist2	galEV32M ∙ accCE413K ∙ gacAD54Y	11.36	0.0092	0.0031	4.77133	8.33333	0.623
220	rep3	6	line 2	Mutualist2	galEV32M ∙ accCE413K ∙ gacAD54Y	12.426	0.0082	0.0037	5.017	4.33333	0.967
222	rep1	6	line 3	Mutualist1	oafAK338S.fsX18 ∙ gacSG27D	5.024	0.007	0.0049	4.234	8.66667	0.55
222	rep2	6	line 3	Mutualist1	oafAK338S.fsX18 ∙ gacSG27D	9.138	0.0049	0.0017	3.11467	7	0.806
222	rep3	6	line 3	Mutualist1	oafAK338S.fsX18 ∙ gacSG27D	4.664	0.0026	0.0016	2.84667	6.33333	1.489
239	rep1	6	line 5	Stress-sensitive	rpoSQ65X ∙ tetRY127X	6.893	0.0063	0.0014	2.90467	6	0.541
239	rep2	6	line 5	Stress-sensitive	rpoSQ65X ∙ tetRY127X	0.437	0.0033	0.0011	2.975	3	0.483
239	rep3	6	line 5	Stress-sensitive	rpoSQ65X ∙ tetRY127X	1.206	0.0042	0.0005	3.06767	1.66667	0.418
242	rep1	6	line 1	Mutualist1	oafAY335X ∙ RS17350A77A.fsX14 ∙ gacAD49Y	9.985	0.0048	0.0012	3.61733	7	0.549
242	rep2	6	line 1	Mutualist1	oafAY335X ∙ RS17350A77A.fsX14 ∙ gacAD49Y	6.459	0.0049	0.003	4.388	8.66667	0.843
242	rep3	6	line 1	Mutualist1	oafAY335X ∙ RS17350A77A.fsX14 ∙ gacAD49Y	5.36	0.0043	0.0002	3.39067	8	2.025
251	rep1	6	line 5	Mutualist2	fleQR320Q	1.623	0.0057	0.0009	3.13533	2	0.18
251	rep2	6	line 5	Mutualist2	fleQR320Q	0.147	0.0051	0.0007	2.92767	3.33333	0.625
251	rep3	6	line 5	Mutualist2	fleQR320Q	2.333	0.0052	-0.0001	2.701	4	0.698
260	rep1	6	line 4	Mutualist2	gacAE38X ∙ RS11785S256C ∙ flhAH393Q.fsX15	12.571	0.0088	0.0018	4.80533	9	1.513
260	rep2	6	line 4	Mutualist2	gacAE38X ∙ RS11785S256C ∙ flhAH393Q.fsX15	13.666	0.0068	0.0024	5.59833	11.3333	2.109
260	rep3	6	line 4	Mutualist2	gacAE38X ∙ RS11785S256C ∙ flhAH393Q.fsX15	13.395	0.006	0.0021	5.34333	9	1.292
262	rep1	6	line 5	Stress-sensitive	rpoSQ65X	4.935	0.0041	0.0013	3.13067	4.33333	0.379
262	rep2	6	line 5	Stress-sensitive	rpoSQ65X	0.847	0.0038	0.0002	2.56433	2	0.277
262	rep3	6	line 5	Stress-sensitive	rpoSQ65X	1.091	0.0035	0.0004	2.51167	1	0.871
263	rep1	6	line 5	Stress-sensitive	rpoSQ65X	0.871	0.0034	0.0002	2.63033	0.666667	0.359
263	rep2	6	line 5	Stress-sensitive	rpoSQ65X	1.72	0.0029	0.0002	3.19833	1.33333	0.846
263	rep3	6	line 5	Stress-sensitive	rpoSQ65X	0.354	0.0022	0.0004	2.30533	1	0.45
268	rep1	6	line 2	Mutualist1	galEV32M ∙ accCE413K ∙ gacAG97S ∙ mraZ-211A>G	7.575	0.0066	0.0031	5.62967	10.3333	0.744
268	rep2	6	line 2	Mutualist1	galEV32M ∙ accCE413K ∙ gacAG97S ∙ mraZ-211A>G	8.228	0.0063	0.0018	5.20967	9	1.794
268	rep3	6	line 2	Mutualist1	galEV32M ∙ accCE413K ∙ gacAG97S ∙ mraZ-211A>G	7.221	0.0053	0.0022	5.36367	9	1.09
Mock1	rep1	Mock	Mock	Mock	Mock	8.738	0.0041	0.0009	4.35067	5.66667	0.075
Mock2	rep2	Mock	Mock	Mock	Mock	7.204	0.0044	0.0012	4.27867	4.66667	0.434
Mock3	rep3	Mock	Mock	Mock	Mock	6.672	0.0042	0.0006	4.167	5	1.081

## Sheet: Figure 2c
Sample ID	Mutations	Replicate line	Plant cycle	Phenotype	Plant performance (PC1*-1)	Normalized plant performance (0,1)	Plant performance promotion (%)	Bacterial population size (cells/per plant)	Start proportion of phenotype (%)	End proportion of phenotype (%)	GRmax	Emax	induced expression	induced expression,fold	Growth in KB1/3	Exprotese	Tryptophane side oxidase	IAA	Siderophore	Biofilm	PEG Resistance	Verticillium Inhibition	Ralstonia Inhibition	Penicilline Resistance	Streptomycin Resistance	Tetracycline Resistance	H2O2 Resistance	NaCl Resistance
7	WT	Ancestor	0	Ancestor	-0.933432	0.23342	-6.57306	40904000			0.704004	0.58572	0.806	1.52075	2.722	0.565	0.926	0.0589	0.01718	0.2306	0.2229	13.7917	101.568	0.4661	0.3803	0.0891	0.3677	0.4856
16	galEV32M ∙ accCE413K	Line 2	4	Transient	0.848379	0.532607	113.177	100429000	38	0	0.806093	0.734933	0.486333	0.91761	2.608	0.4471	0.576	0.0476	0.0183306	0.2578	0.223	22.4892	101.763	0.4802	0.0322	0.1688	0.2084	0.446
21	hult786C>T	Line 4	2	Transient	-1.36292	0.161304	-35.4376	56903000	25	0	0.775774	0.686203	0.492	0.928302	2.382	0.5285	0.731	0.0537	0.0183836	0.3119	0.2297	13.5993	101.861	0.4144	0.032	0.1068	0.397	0.4103
28	galEV32M ∙ accCE413K	Line 2	4	Mutualist 1	1.55703	0.651597	160.803	52251000	6	62	0.638139	0.500802	0.714	1.34717	2.675	0.4046	0.423	0.0461	0.0179443	0.1732	0.1859	21.065	101.919	0.5394	0.3332	0.2512	0.3449	0.4652
31	WT	Ancestor	0	Ancestor	-1.19369	0.189719	-24.0643	30094000			0.862551	0.816317	0.69	1.30189	2.678	0.5328	0.82	0.0564	0.0177954	0.2131	0.1771	20.9377	101.198	0.3958	0.3433	0.0934	0.3966	0.454
52	galEV32M	Line 2	4	Ancestral-like	-0.448713	0.31481	26.0034	61449000	100	19	0.813625	0.723933	0.178333	0.336478	2.699	0.5244	0.638	0.0577	0.0159724	0.2463	0.2229	24.2672	101.237	0.4201	0.3326	0.1743	0.4215	0.4673
58	WT	Line 6	4	Transient	-0.959857	0.228983	-8.349	59441000	25	0	0.708789	0.601218	0.504	0.950943	2.508	0.5076	0.589	0.057	0.0180266	0.2523	0.1909	22.0672	101.276	0.3488	0.0318	0.0338	0.4008	0.4053
65	WT	Line 3	2	Ancestral-like	0.212041	0.425758	70.4107	63648000	100	31	0.71463	0.62184	0.455333	0.859119	2.721	0.5376	0.694	0.0544	0.0176241	0.2465	0.1987	13.8414	101.705	0.3821	0.3234	0.0897	0.3845	0.4222
66	oafAK338S.fsX18	Line 3	4	Transient	-1.49149	0.139715	-44.0788	24512500	60	0	0.664434	0.556991	0.261667	0.493711	2.708	0.5216	0.941	0.0556	0.0171719	0.2287	0.1886	21.1829	100.846	0.3499	0.0331	0.0422	0.3887	0.5163
68	gacA-40T>A ∙ RS1182033C>T	Line 4	4	Mutualist 2	3.47977	0.974447	290.025	120276000	44	94	0.808849	0.736059	1.19433	2.25346	1.348	0.0624	0.233	0.0465	0.0090608	0.1388	0.1786	4.20679	101.139	0.3051	0.3358	0.0972	0.3725	0.2218
70	WT	Line 6	4	Ancestral-like	-0.669208	0.277786	11.1846	86713000	100	50	0.782888	0.695612	1.07467	2.02767	2.582	0.4929	0.557	0.057	0.0179586	0.2528	0.165	24.0438	101.158	0.3534	0.3483	0.0819	0.4064	0.417
79	WT	Ancestor	0	Ancestor	-1.10456	0.204686	-18.074	66793500			0.761614	0.674486	0.609667	1.15031	2.657	0.5049	0.821	0.0537	0.0180946	0.1992	0.1957	21.9803	101.529	0.3892	0.2968	0.1239	0.418	0.4438
80	WT	Line 4	4	Ancestral-like	-1.55174	0.1296	-48.1275	37188500	100	6	0.672087	0.535495	0.258667	0.48805	2.77	0.5331	0.915	0.0565	0.017588	0.23	0.1816	20.3265	101.08	0.3699	0.3585	0.0944	0.4124	0.4696
86	oafAY335X ∙ RS17350A77A.fsX14 ∙ wbpMG79R	Line 1	4	Ancestral-like	-1.19136	0.190111	-23.9074	57856000	100	25	0.900554	0.861741	0.431333	0.813836	2.594	0.6342	0.674	0.0517	0.0160635	0.2318	0.2037	16.8388	101.158	0.3627	0.2913	0.1098	0.3702	0.403
90	nlpDQ197P	Line 3	4	Stress-sensitive	-1.00883	0.220759	-11.6406	37700000	6	0	0.645561	0.587989	0.450667	0.850314	0.991	0.4426	0.173	0.0738	0.00846154	0.8851	0.1486	97.7506	101.295	0.2385	0.0329	0.0339	0.0341	0.2969
127	WT	Ancestor	0	Ancestor	-0.892795	0.240243	-3.84198	47871500			0.711937	0.610759	0.906667	1.71069	2.718	0.5168	0.833	0.0444	0.017726	0.2596	0.1841	21.4063	101.354	0.4141	0.3341	0.0886	0.4061	0.4265
133	oafAY335X ∙ RS17350A77A.fsX14	Line 1	2	Transient	-1.04222	0.215153	-13.8844	58981000	6	0	0.721088	0.625784	0.431667	0.814465	2.33	0.5455	0.848	0.0522	0.0179175	0.3524	0.1273	26.8798	101.529	0.4348	0.0319	0.0919	0.3729	0.3807
160	galEV32M ∙ accCE413K ∙ yvaQ2-9G>T	Line 2	4	Stress-sensitive	0.796012	0.523814	109.658	112227500	12	0	0.832319	0.767217	0.726667	1.37107	1.421	0.3913	0.586	0.0465	0.0127881	0.7615	0.2033	23.5814	101.393	0.0345	0.0312	0.0341	0.0304	0.4499
163	WT	Ancestor	0	Ancestor	-0.0536663	0.381143	52.5533	85292000			0.636654	0.493253	1.11667	2.10692	2.657	0.5126	0.945	0.0426	0.0159863	0.1953	0.1849	25.648	100.924	0.4217	0.2751	0.0983	0.4097	0.4607
172	gacAY183S	Line 2	4	Mutualist 2	3.53314	0.983409	293.612	129835000	13	19	0.797146	0.718637	1.12933	2.13082	1.297	0.062	0.143	0.0404	0.0107735	0.2244	0.1893	16.5906	100.788	0.385	0.2501	0.0331	0.3833	0.3424
188	gacA-40T>A	Line 4	4	Mutualist 1	3.17133	0.922657	269.296	105750000	6	0	0.841932	0.77393	1.64	3.09434	1.401	0.1232	0.257	0.0521	0.0175927	0.1373	0.2711	19.8021	100.924	0.3545	0.2963	0.1698	0.3369	0.2596
220	galEV32M ∙ accCE413K ∙ gacAD54Y	Line 2	6	Mutualist 2	3.63195	1	300.252	103975500	13	19	0.921112	0.882785	0.785	1.48113	1.571	0.0672	0.174	0.0425	0.0086625	0.227	0.207	8.10096	57.9304	0.3402	0.4002	0.1961	0.3859	0.3509
222	oafAK338S.fsX18 ∙ gacSG27D	Line 3	6	Mutualist 1	1.15433	0.58398	133.739	58641000	6	69	0.862444	0.814557	0.948333	1.78931	2.666	0.4065	0.325	0.0467	0.0181422	0.166	0.249	27.2491	101.627	0.3563	0.3196	0.1274	0.2709	0.4142
239	rpoSQ65X ∙ tetRY127X	Line 6	6	Stress-sensitive	-0.683604	0.275369	10.2172	51035500	6	44	0.712147	0.72909	0.480667	0.906918	0.776	0.4198	0.206	0.0763	0.0102054	1.216	0.1327	98.1819	101.88	0.3041	0.0342	0.0315	0.0334	0.344
242	oafAY335X ∙ RS17350A77A.fsX14 ∙ gacAD49Y	Line 1	6	Mutualist 1	0.780471	0.521204	108.613	73227500	6	75	0.829494	0.76146	1.139	2.14906	2.527	0.3475	0.358	0.0451	0.0185849	0.201	0.1651	29.7594	101.451	0.4026	0.2978	0.1362	0.3386	0.384
251	fleQR320Q	Line 6	6	Mutualist 2	-0.976443	0.226198	-9.4637	26341000	6	6	0.631888	0.533827	0.501	0.945283	0.998	0.2465	0.664	0.0477	0.0081129	0.161	0.1862	28.3537	50.7908	0.4164	0.3665	0.2082	0.4893	0.3891
260	gacAE38X ∙ RS11785S256C ∙ flhAH393Q.fsX15	Line 4	6	Mutualist 2	2.99692	0.893371	257.574	167607500	44	94	1.00683	0.990156	1.638	3.09057	0.664	0.0714	0.278	0.0419	0.0057696	0.207	0.1326	1.87649	52.0783	0.2306	0.2433	0.1212	0.3619	0.1596
262	rpoSQ65X	Line 6	6	Stress-sensitive	-1.62738	0.116898	-53.2112	20811000	6	44	0.437016	0.415792	0.509	0.960377	0.586	0.4247	0.208	0.0893	0.0101114	1.254	0.1454	99.0104	101.724	0.3143	0.0332	0.0361	0.0325	0.3031
263	rpoSQ65X	Line 6	6	Stress-sensitive	-2.32357	0	-100	8369500	6	44	0.565228	0.543646	0.551667	1.04088	0.665	0.4074	0.169	0.0907	0.0101837	1.279	0.1308	99.0259	101.237	0.3588	0.0335	0.0358	0.035	0.3314
268	galEV32M ∙ accCE413K ∙ gacAG97S ∙ mraZ-211A>G	Line 2	6	Mutualist 1	2.7067	0.844639	238.069	144529000	6	62	1.108	1.14578	1.20933	2.28176	1.997	0.1029	0.26	0.0413	0.0172096	0.445	0.1754	29.5453	100.944	0.3201	0.2747	0.1944	0.2873	0.3503

## Sheet: Figure 3a
Sample ID	Replicate line	Plant cycle	Phenotype	Butyrolactam (OD600)	Alanine (OD600)	Arabinose (OD600)	Frutose (OD600)	Galatose (OD600)	Glucose (OD600)	Glycerol (OD600)	Glycine (OD600)	Lactic acid (OD600)	Putrescine (OD600)	Serine (OD600)	Succinic acid (OD600)	Threonine (OD600)	Valine (OD600)
1	Line 1	2	Ancestral-like	0.9104	0.822	0.6175	0.828	0.7207	0.78	0.7536	0.6497	0.9668	0.7728	0.8179	0.8818	0.7818	0.7719
2	Line 1	4	Ancestral-like	1	1.1143	0.943	0.9569	0.8855	0.93	0.9446	0.8009	1.111	0.884	0.9968	1.1125	1.0091	0.901
3	Line 2	2	Ancestral-like	0.924	0.87	0.8074	0.8438	0.7439	0.2256	0.7604	0.6869	0.9705	0.8841	0.8938	0.99	0.8301	0.9036
4	Line 2	4	Ancestral-like	1.09	1.0365	0.8965	0.9859	0.8493	0.9145	0.9072	0.8471	1.1016	0.9779	1.1142	1.0372	0.9597	1.0761
5	Line 3	2	Ancestral-like	0.8014	0.6148	0.5787	0.6574	0.5074	0.6225	0.5908	0.5679	0.8626	0.7329	0.7363	0.8128	0.6607	0.732
6	Line 3	4	Ancestral-like	0.9459	0.9255	0.8977	0.9403	0.7862	0.8354	0.8588	0.8035	1.0217	0.8773	1.0408	0.944	0.9214	0.9612
7	Ancestor	0	Ancestor	0.9829	0.932	0.8947	0.9734	0.757	0.8819	0.8632	0.8533	0.9892	0.8916	0.9263	0.914	0.9117	0.9449
8	Line 4	4	Ancestral-like	1.0842	1.3049	1.042	1.176	1.0463	0.9764	0.9439	1.0188	1.1728	1.0244	1.411	1.0626	1.1409	1.1112
9	Line 4	2	Ancestral-like	0.7906	0.7819	0.7647	0.7129	0.5932	0.7438	0.6993	0.7095	0.953	0.8412	0.8459	0.8272	0.7388	0.7651
10	Line 5	4	Ancestral-like	0.98	0.9265	0.8464	0.8428	0.7815	0.8974	0.7062	0.844	1.0329	0.8939	0.949	0.9756	0.8589	0.9722
11	Line 5	2	Ancestral-like	0.773	0.724	0.6238	0.6637	0.5883	0.7426	0.4909	0.547	0.8764	0.7396	0.7838	0.8488	0.6894	0.7443
13	Line 1	2	Ancestral-like	0.9833	0.8741	0.7253	0.766	0.6967	0.7933	0.7333	0.6815	0.9095	0.8505	0.8393	0.8764	0.8447	0.7808
14	Line 1	4	Mutualist 1	0.7231	0.5268	0.6067	0.5318	0.4253	0.5515	0.4564	0.52	1.1221	0.9477	0.71	1.2277	0.6603	0.5899
15	Line 2	2	Transient	0.373	0.668	0.5541	0.5515	0.3082	0.6291	0.544	0.5621	0.8498	0.7372	0.7307	0.8533	0.6405	0.6478
16	Line 2	4	Transient	0.5919	0.613	0.4967	0.4994	0.3874	0.5905	0.5695	0.594	0.8562	0.704	0.6406	0.8221	0.6007	0.6364
17	Line 3	2	Ancestral-like	0.8021	0.7003	0.5148	0.5946	0.5169	0.6258	0.5798	0.602	0.8411	0.7531	0.7274	0.8604	0.6408	0.6929
18	Line 3	4	Ancestral-like	0.9053	0.7411	0.5933	0.672	0.5217	0.6858	0.6445	0.7047	0.9199	0.8091	0.7629	0.9181	0.7037	0.7719
19	Ancestor	0	Ancestor	0.7605	0.7301	0.5931	0.644	0.4664	0.6472	0.6122	0.6216	0.8542	0.7381	0.7226	0.8559	0.6829	0.7141
20	Line 4	4	Mutualist 2	0.6854	0.6608	0.5582	0.6327	0.5978	0.6139	0.5515	0.6109	0.7353	0.7916	0.6573	0.8223	0.56	0.7765
21	Line 4	2	Transient	0.7081	0.533	0.4339	0.5326	0.3424	0.5259	0.3853	0.4279	0.7705	0.6975	0.635	0.7388	0.4458	0.5926
22	Line 5	4	Ancestral-like	0.8504	0.7415	0.5777	0.6643	0.5479	0.6694	0.4998	0.7194	0.9713	0.7832	0.764	0.9376	0.7057	0.755
23	Line 5	2	Ancestral-like	0.7747	0.7151	0.5403	0.6592	0.5686	0.6929	0.4523	0.6514	0.917	0.7568	0.7808	0.8852	0.6774	0.7375
25	Line 1	2	Ancestral-like	0.8495	0.7668	0.6581	0.7467	0.6624	0.7226	0.6582	0.6193	0.882	0.806	0.8296	0.8424	0.7367	0.7452
26	Line 1	4	Ancestral-like	0.665	0.5692	0.4792	0.5478	0.335	0.6554	0.4985	0.268	0.6974	0.6601	0.7098	0.7504	0.5599	0.7148
27	Line 2	2	Transient	0.4084	0.6676	0.5263	0.5742	0.437	0.3772	0.5005	0.42	0.8474	0.7558	0.7144	0.8864	0.6094	0.6153
28	Line 2	4	Mutualist 1	0.7034	0.7563	0.6721	0.6877	0.5354	0.7024	0.6619	0.7354	0.9367	0.7427	0.7864	0.9422	0.7629	0.8108
29	Line 3	2	Ancestral-like	0.7724	0.5665	0.4688	0.5396	0.4663	0.5704	0.4882	0.4489	0.8226	0.7522	0.6873	0.8434	0.5649	0.6332
30	Line 3	4	Mutualist 1	1.238	0.9987	1.0186	1.1329	0.9924	0.9755	0.9871	0.9321	1.2688	1.355	1.3424	1.1871	1.1092	1.0403
31	Ancestor	0	Ancestor	1.0923	1.0431	0.9031	1.0246	0.9175	0.8447	0.9282	0.8355	0.9687	0.8927	0.9363	0.9701	0.9862	0.9746
32	Line 4	4	Ancestral-like	0.8916	0.7904	0.683	0.7551	0.7099	0.6894	0.664	0.7527	0.8942	0.7706	0.8031	0.9239	0.7852	0.8148
33	Line 4	2	Ancestral-like	0.7706	0.6614	0.5216	0.6067	0.531	0.617	0.5701	0.5732	0.8289	0.6958	0.7019	0.841	0.6804	0.6845
34	Line 5	4	Stress-sensitive	0.3961	0.2337	0.0409	0.0421	0.0573	0.2247	0.0404	0.1701	0.3591	0.2544	0.3343	0.4809	0.0717	0.2351
35	Line 5	2	Transient	0.7389	0.5858	0.4582	0.5317	0.416	0.5217	0.4068	0.4579	0.7492	0.6674	0.5949	0.7701	0.5283	0.6257
37	Line 1	2	Ancestral-like	0.804	0.7111	0.6232	0.6757	0.5718	0.662	0.6155	0.6164	0.8564	0.7291	0.7655	0.8008	0.7207	0.6887
38	Line 1	4	Ancestral-like	0.8964	0.8873	0.7349	0.7773	0.6634	0.694	0.7124	0.7412	0.9236	0.8118	0.8173	0.8425	0.8512	0.7994
39	Line 2	2	Mutualist 2	0.6544	0.6434	0.5026	0.5397	0.4862	0.4563	0.5362	0.1457	0.6706	0.7878	0.5562	0.7874	0.4567	0.6098
40	Line 2	4	Transient	0.7469	0.5722	0.3949	0.4493	0.3579	0.5252	0.4095	0.4625	0.838	0.7449	0.6691	0.8915	0.4714	0.5892
41	Line 3	2	Transient	0.7726	0.5936	0.4946	0.5611	0.504	0.6084	0.56	0.5464	0.7964	0.6976	0.678	0.8149	0.6251	0.6491
42	Line 3	4	Ancestral-like	1.0555	1.3144	0.9634	1.0383	0.9798	0.8792	0.9741	0.938	1.1595	0.9669	1.252	1.05	1.051	1.0301
43	Ancestor	0	Ancestor	1.0492	1.1378	0.9485	1.0323	0.9273	0.8557	0.9991	0.8427	0.9865	0.9708	0.9823	0.9757	1.0175	0.9614
44	Line 4	4	Ancestral-like	1.0045	0.9978	0.855	0.9696	0.9122	0.8323	0.8848	0.8604	1.012	0.8384	0.9287	0.9469	0.9618	0.9436
45	Line 4	2	Transient	0.683	0.507	0.433	0.463	0.3668	0.5168	0.4326	0.4861	0.7316	0.6573	0.5825	0.7283	0.481	0.5892
46	Line 5	4	Ancestral-like	0.9108	0.9391	0.87	0.9744	0.8834	0.8256	0.8747	0.8537	0.9626	0.7882	0.9313	0.9441	0.8571	0.946
47	Line 5	2	Transient	0.7033	0.56	0.4757	0.5887	0.5204	0.6212	0.396	0.5076	0.6983	0.6869	0.5933	0.7631	0.509	0.6475
49	Line 1	2	Ancestral-like	0.7834	0.6709	0.5574	0.6204	0.4998	0.6351	0.5915	0.6188	0.8967	0.7751	0.6856	0.8663	0.6946	0.6806
50	Line 1	4	Ancestral-like	0.8886	0.8902	0.7382	0.8332	0.6837	0.7178	0.7308	0.7653	0.9312	0.8045	0.8246	0.9704	0.8806	0.8266
51	Line 2	2	Ancestral-like	0.7511	0.7159	0.5515	0.6204	0.5013	0.6455	0.5625	0.575	0.8196	0.7472	0.7277	0.8565	0.6136	0.6957
52	Line 2	4	Ancestral-like	0.9098	0.823	0.7111	0.796	0.7383	0.6993	0.6992	0.7838	0.9522	0.8107	0.9017	1.0114	0.8192	0.8399
53	Line 3	2	Transient	0.7243	0.569	0.4468	0.5338	0.4705	0.5717	0.4443	0.4359	0.7951	0.7204	0.6434	0.8231	0.5575	0.6127
54	Line 3	4	Ancestral-like	0.9108	0.9598	0.8259	0.85	0.7797	0.7687	0.7853	0.8256	0.9766	0.8778	0.9243	0.9877	0.8929	0.9459
55	Ancestor	0	Ancestor	0.8534	0.9208	0.8361	0.8787	0.7372	0.7789	0.7794	0.7282	0.8863	0.7743	0.8218	0.8827	0.8271	0.8882
56	Line 4	4	Mutualist 2	0.6145	0.6276	0.6164	0.6158	0.6003	0.5726	0.6712	0.5959	0.778	0.7923	0.6815	0.8402	0.5772	0.6758
57	Line 4	2	Ancestral-like	0.7042	0.5436	0.455	0.5116	0.4122	0.5354	0.4096	0.47	0.7882	0.6774	0.6494	0.7706	0.5019	0.5807
58	Line 5	4	Transient	0.7036	0.561	0.4455	0.491	0.449	0.5005	0.3927	0.4633	0.8125	0.7069	0.635	0.8151	0.4782	0.6341
59	Line 5	2	Ancestral-like	0.75	0.6476	0.5206	0.6225	0.5675	0.6002	0.3803	0.4823	0.8178	0.6953	0.693	0.8029	0.6203	0.723
61	Line 1	2	Ancestral-like	0.806	0.6921	0.5659	0.662	0.6032	0.6822	0.6156	0.6471	0.8535	0.7905	0.7172	0.8397	0.6345	0.6942
62	Line 1	4	Ancestral-like	0.9579	1.1483	0.8949	0.9896	0.9551	0.8611	0.9271	0.8865	1.028	0.9314	1.0068	1.0053	0.9418	0.975
63	Line 2	2	Transient	0.6354	0.5049	0.3322	0.4584	0.3207	0.4688	0.3407	0.3792	0.7216	0.6999	0.5992	0.707	0.4168	0.5244
64	Line 2	4	Transient	0.4609	0.5843	0.4069	0.5035	0.4521	0.5756	0.4839	0.5382	0.7968	0.6723	0.6027	0.819	0.5397	0.6315
65	Line 3	2	Ancestral-like	0.7679	0.6655	0.5726	0.6187	0.5515	0.6543	0.5366	0.6124	0.8261	0.7627	0.7032	0.8444	0.6575	0.6808
66	Line 3	4	Transient	0.9886	1.1866	0.9816	0.9884	0.8643	0.8366	0.8756	0.9008	1.0684	0.9195	1.2785	1.0161	0.9871	1.0298
67	Ancestor	0	Ancestor	0.9123	0.9418	0.8825	0.9048	0.8308	0.7825	0.821	0.7496	0.8936	0.8423	0.8292	0.8895	0.8768	0.8841
68	Line 4	4	Mutualist 2	0.5643	0.5575	0.5167	0.5265	0.4831	0.4783	0.5626	0.5002	0.6383	0.7286	0.5072	0.7578	0.4969	0.6051
69	Line 4	2	Ancestral-like	0.7558	0.667	0.603	0.6838	0.5431	0.6399	0.5496	0.6298	0.8268	0.7093	0.7077	0.8053	0.6271	0.6769
70	Line 5	4	Ancestral-like	0.7645	0.6445	0.5355	0.5939	0.5566	0.6027	0.4809	0.6789	0.8689	0.7333	0.7091	0.8463	0.6125	0.6751
71	Line 5	2	Ancestral-like	0.739	0.5602	0.5058	0.5519	0.4886	0.6043	0.3471	0.5065	0.7968	0.6866	0.6665	0.7981	0.5418	0.632
73	Line 1	2	Ancestral-like	0.8537	0.6306	0.5313	0.6395	0.5172	0.6929	0.5888	0.5627	0.8822	0.8318	0.7159	0.8421	0.6813	0.7137
74	Line 1	4	Ancestral-like	0.9129	0.8823	0.672	0.8321	0.7382	0.7988	0.7142	0.7481	0.9155	0.8788	0.7872	0.9495	0.84	0.8646
75	Line 2	2	Transient	0.7409	0.6444	0.4528	0.5891	0.52	0.5953	0.4718	0.5156	0.7821	0.7322	0.6866	0.2575	0.5595	0.6267
76	Line 2	4	Stress-sensitive	0.2806	0.0347	0.035	0.0329	0.0487	0.0403	0.0345	0.0354	0.2767	0.1458	0.323	0.4233	0.0361	0.1708
77	Line 3	2	Transient	0.672	0.4787	0.3632	0.4205	0.3278	0.5016	0.341	0.3684	0.7855	0.7002	0.5759	0.7444	0.389	0.4897
78	Line 3	4	Ancestral-like	0.9122	0.8218	0.673	0.7045	0.6322	0.7262	0.6532	0.7076	0.9463	0.8486	0.8402	0.908	0.7368	0.7688
79	Ancestor	0	Ancestor	0.8335	0.6545	0.6103	0.6439	0.5369	0.661	0.5628	0.5896	0.8248	0.7066	0.6747	0.8115	0.6674	0.7163
80	Line 4	4	Ancestral-like	1.1303	1.2842	1.1397	1.1576	0.998	0.9095	0.9471	0.8828	1.1445	0.9703	1.3013	1.0457	1.069	1.0328
81	Line 4	2	Transient	0.6295	0.4535	0.3556	0.3823	0.2392	0.4728	0.2818	0.3373	0.7348	0.6702	0.5275	0.7345	0.2677	0.4799
82	Line 5	4	Ancestral-like	0.8962	0.9109	0.9262	0.8981	0.7698	0.7511	0.7632	0.759	0.926	0.8163	0.8687	0.8853	0.7743	0.9381
83	Line 5	2	Transient	0.8018	0.6398	0.6586	0.5642	0.4952	0.6395	0.4338	0.558	0.8481	0.7374	0.6709	0.8162	0.5258	0.6843
85	Line 1	2	Ancestral-like	0.8439	0.63	0.567	0.6742	0.534	0.6852	0.5707	0.5648	0.8434	0.7888	0.7242	0.78	0.6778	0.7181
86	Line 1	4	Ancestral-like	0.9286	0.9658	0.7656	0.8517	0.7794	0.8159	0.786	0.7596	1.0032	0.917	0.9723	0.957	0.8853	0.8734
87	Line 2	2	Ancestral-like	0.7772	0.6585	0.5406	0.618	0.5324	0.6172	0.5251	0.5557	0.8057	0.7271	0.6849	0.759	0.6255	0.6431
88	Line 2	4	Transient	0.5379	0.5981	0.4401	0.474	0.4322	0.593	0.4779	0.555	0.8001	0.685	0.6301	0.7968	0.5778	0.6321
89	Line 3	2	Transient	0.8063	0.6579	0.5654	0.6109	0.5486	0.6726	0.5451	0.5693	0.8106	0.724	0.6953	0.809	0.6482	0.6756
90	Line 3	4	Stress-sensitive	0.4715	0.4081	0.2726	0.2834	0.3019	0.3557	0.2545	0.3799	0.4771	0.4185	0.4692	0.6873	0.4236	0.4136
91	Ancestor	0	Ancestor	0.9373	0.8598	0.8543	0.8342	0.7077	0.7908	0.7415	0.703	0.8795	0.7405	0.7579	0.8362	0.8364	0.8611
92	Line 4	4	Mutualist 2	0.6751	0.6026	0.6378	0.6172	0.6477	0.6404	0.6762	0.5569	0.7877	0.7729	0.6552	0.7853	0.5985	0.6666
93	Line 4	2	Ancestral-like	0.8202	0.6792	0.7146	0.7282	0.634	0.7301	0.6185	0.6273	0.8307	0.6689	0.6856	0.7737	0.7327	0.7634
94	Line 5	4	Ancestral-like	1.046	1.0688	1.1122	0.9892	0.9562	0.8671	0.8888	0.8084	1.0889	0.8423	0.859	0.9434	0.9012	1.0535
95	Line 5	2	Ancestral-like	0.8397	0.6966	0.7635	0.7229	0.5678	0.6785	0.6027	0.6036	0.8339	0.7273	0.73	0.7749	0.6999	0.7863
97	Line 1	2	Ancestral-like	0.8484	0.8578	0.735	0.7959	0.6645	0.7528	0.6814	0.8181	0.7939	0.7999	0.8327	0.8388	0.8226	0.8265
98	Line 1	4	Ancestral-like	1.0558	1.2932	0.9654	1.0907	0.9955	0.8636	0.8519	0.9739	1.1002	0.9345	1.0279	1.0312	1.0528	1.0161
99	Line 2	2	Ancestral-like	1.0029	1.004	0.8555	0.9553	0.8392	0.4308	0.6825	0.812	0.9651	0.8197	0.9081	0.9765	0.9072	0.9113
100	Line 2	4	Transient	0.4996	0.7614	0.5512	0.6129	0.5416	0.6157	0.5378	0.6748	0.7951	0.5826	0.6457	0.7318	0.4508	0.8242
101	Line 3	2	Ancestral-like	0.8315	0.8029	0.625	0.6522	0.6089	0.6475	0.5097	0.6951	0.8208	0.773	0.7248	0.8122	0.6527	0.8345
102	Line 3	4	Ancestral-like	1.1795	1.3065	1.0284	1.1201	1.0338	0.9514	0.8314	1.0317	1.158	0.9441	1.0536	1.0945	1.0386	1.0821
103	Ancestor	0	Ancestor	1.0598	1.1513	0.9901	1.0469	0.935	0.8966	0.7977	0.9282	0.9911	0.8901	0.9428	1.0142	0.9794	0.9508
104	Line 4	4	Ancestral-like	1.1508	1.4332	1.0446	1.1692	1.0816	0.9582	0.8859	1.0358	1.1316	1.0015	1.0787	1.0749	1.1092	1.0225
105	Line 4	2	Ancestral-like	0.7584	0.752	0.6089	0.5756	0.448	0.6482	0.4617	0.53	0.7773	0.7954	0.6644	0.6517	0.5403	0.7157
106	Line 5	4	Ancestral-like	0.9861	1.0465	0.88	0.9222	0.8285	0.8373	0.7214	0.887	0.9722	0.9541	0.8869	0.9649	0.8188	0.8955
107	Line 5	2	Ancestral-like	0.7666	0.7242	0.5494	0.5731	0.3966	0.6503	0.4517	0.5934	0.7831	0.8381	0.6529	0.7483	0.517	0.6727
109	Line 1	2	Ancestral-like	0.8774	0.8482	0.6666	0.8024	0.6993	0.744	0.6394	0.6789	0.9372	0.8723	0.8025	0.8484	0.7511	0.7485
110	Line 1	4	Ancestral-like	0.954	0.934	0.7752	0.8216	0.7888	0.6981	0.7233	0.8369	0.9747	0.9311	0.8384	0.9353	0.8156	0.797
111	Line 2	2	Ancestral-like	0.8564	0.7914	0.6629	0.6998	0.6972	0.667	0.5967	0.6748	0.8439	0.7765	0.738	0.7952	0.6997	0.7344
112	Line 2	4	Transient	0.5418	0.7282	0.5194	0.5563	0.5334	0.6172	0.5292	0.6063	0.8162	0.5944	0.5829	0.721	0.5887	0.713
114	Line 3	4	Ancestral-like	1.0736	1.0773	0.9001	1.0074	0.9872	0.8017	0.8348	0.9332	1.0945	0.9674	0.948	1.0484	0.9343	0.9695
115	Ancestor	0	Ancestor	0.9806	1.0392	0.9195	0.9729	0.8719	0.822	0.7473	0.8026	0.9318	0.8175	0.8535	0.8639	0.8695	0.8843
116	Line 4	4	Mutualist 2	0.6355	0.6396	0.5449	0.5443	0.5758	0.587	0.5487	0.5658	0.7914	0.7733	0.6286	0.8648	0.5485	0.6425
117	Line 4	2	Ancestral-like	0.734	0.6654	0.5016	0.515	0.4311	0.5591	0.4644	0.4645	0.7707	0.7507	0.657	0.6766	0.4906	0.6257
118	Line 5	4	Ancestral-like	0.9142	0.8821	0.743	0.7816	0.658	0.7053	0.6793	0.644	0.97	0.916	0.8132	0.8521	0.7574	0.7787
119	Line 5	2	Ancestral-like	0.7767	0.6533	0.3975	0.4286	0.3429	0.5096	0.3858	0.4954	0.7529	0.7659	0.5989	0.6663	0.3627	0.5942
121	Line 1	2	Ancestral-like	0.8374	0.7402	0.559	0.6591	0.5429	0.6725	0.5517	0.6686	0.8739	0.8345	0.745	0.8316	0.6941	0.6995
122	Line 1	4	Transient	0.6755	0.5837	0.5011	0.489	0.5631	0.4948	0.5223	0.6311	1.0369	0.9195	0.7241	1.179	0.6403	0.5894
123	Line 2	2	Ancestral-like	0.8635	0.7889	0.6143	0.6247	0.6368	0.6558	0.4399	0.6998	0.8811	0.8135	0.7259	0.8799	0.6893	0.7358
124	Line 2	4	Transient	0.601	0.8637	0.6695	0.6812	0.6124	0.6965	0.7269	0.6669	0.8749	0.6768	0.7236	0.8397	0.7378	0.8317
125	Line 3	2	Transient	0.7936	0.7036	0.5047	0.5648	0.5269	0.6503	0.5175	0.5208	0.8197	0.7712	0.643	0.8006	0.6071	0.7088
126	Line 3	4	Ancestral-like	0.9345	0.931	0.7122	0.7903	0.7732	0.7079	0.7396	0.8734	1.0205	0.9429	0.786	0.99	0.7816	0.8078
127	Ancestor	0	Ancestor	0.8429	0.8088	0.7027	0.7122	0.6762	0.6624	0.6332	0.709	0.8223	0.7838	0.6876	0.8608	0.6961	0.7184
128	Line 4	4	Mutualist 2	0.6177	0.6739	0.5985	0.5361	0.5719	0.6231	0.5511	0.5964	0.7673	0.7811	0.648	0.8374	0.7216	0.7001
129	Line 4	2	Transient	0.7559	0.7319	0.5636	0.5494	0.5582	0.5994	0.5175	0.4791	0.7811	0.7343	0.6317	0.7346	0.5791	0.6685
130	Line 5	4	Ancestral-like	0.8225	0.7993	0.6239	0.656	0.5897	0.6189	0.6034	0.5996	0.9153	0.8232	0.6076	0.8129	0.6647	0.6773
131	Line 5	2	Transient	0.7677	0.745	0.575	0.6091	0.5661	0.5835	0.5709	0.5321	0.8265	0.7744	0.6348	0.743	0.597	0.6388
133	Line 1	2	Transient	0.8358	0.7953	0.5799	0.6405	0.5644	0.6065	0.5726	0.6258	0.8049	0.8149	0.6947	0.7844	0.6678	0.708
134	Line 1	4	Transient	0.8529	0.8248	0.6415	0.6315	0.696	0.6091	0.6417	0.6982	0.8983	0.8477	0.7498	0.8534	0.7155	0.7223
135	Line 2	2	Transient	0.7361	0.6953	0.5016	0.5272	0.5124	0.587	0.5054	0.4318	0.561	0.8016	0.6916	0.3414	0.5325	0.6681
136	Line 2	4	Transient	0.653	0.8606	0.6631	0.6169	0.6804	0.6849	0.7311	0.6573	0.8945	0.7119	0.7407	0.8655	0.7726	0.8314
137	Line 3	2	Transient	0.6955	0.6587	0.4406	0.494	0.4003	0.5545	0.4142	0.4218	0.7321	0.7553	0.5781	0.7052	0.4469	0.6341
138	Line 3	4	Ancestral-like	0.8435	0.7191	0.557	0.5709	0.6021	0.6212	0.5795	0.7004	0.8666	0.811	0.6949	0.8321	0.6119	0.6899
139	Ancestor	0	Ancestor	0.7798	0.709	0.5718	0.5731	0.5356	0.6151	0.5343	0.5274	0.771	0.7753	0.6185	0.7345	0.5974	0.6473
140	Line 4	4	Ancestral-like	0.6997	0.6958	0.5535	0.6204	0.5801	0.6038	0.5605	0.5298	0.8124	0.7723	0.6195	0.7181	0.5991	0.6365
141	Line 4	2	Ancestral-like	0.7552	0.7443	0.6142	0.6705	0.6045	0.6345	0.5785	0.6178	0.8164	0.7849	0.6769	0.7152	0.6306	0.6542
142	Line 5	4	Ancestral-like	0.8045	0.7505	0.5925	0.6175	0.5614	0.637	0.5828	0.6809	0.9324	0.8167	0.6817	0.7685	0.6152	0.6774
143	Line 5	2	Ancestral-like	0.7995	0.8159	0.7068	0.7806	0.7062	0.6683	0.6547	0.6969	0.8979	0.8203	0.7224	0.7636	0.6911	0.7068
145	Line 1	2	Ancestral-like	0.812	0.7619	0.6217	0.69	0.6049	0.6424	0.5823	0.6477	0.848	0.6454	0.7119	0.7404	0.6728	0.7037
146	Line 1	4	Transient	0.8054	0.7682	0.5598	0.6001	0.6307	0.5869	0.5724	0.6976	0.8715	0.8295	0.7067	0.8407	0.6168	0.6997
147	Line 2	2	Transient	0.7022	0.6163	0.4455	0.5169	0.4643	0.5284	0.4036	0.4268	0.731	0.6868	0.6268	0.705	0.4627	0.6058
148	Line 2	4	Mutualist 2	0.5919	0.5077	0.4197	0.4559	0.4226	0.3869	0.4439	0.471	0.4977	0.6003	0.47	0.7038	0.4483	0.5155
149	Line 3	2	Transient	0.7642	0.6767	0.5858	0.6185	0.5934	0.6246	0.5488	0.6304	0.7651	0.7584	0.6946	0.7767	0.6274	0.6395
150	Line 3	4	Ancestral-like	0.7905	0.6888	0.5694	0.54	0.5918	0.5745	0.5614	0.6017	0.8471	0.8252	0.678	0.861	0.5667	0.6593
151	Ancestor	0	Ancestor	0.8484	0.8048	0.7404	0.7542	0.703	0.6662	0.6578	0.6993	0.8406	0.8052	0.7375	0.7947	0.7229	0.7204
152	Line 4	4	Ancestral-like	0.7581	0.7714	0.5448	0.5615	0.5271	0.5444	0.546	0.581	0.8303	0.7701	0.6374	0.7387	0.533	0.6192
153	Line 4	2	Ancestral-like	0.7856	0.6854	0.5887	0.6168	0.5742	0.6361	0.5608	0.5457	0.8132	0.7496	0.7038	0.7073	0.5932	0.6663
154	Line 5	4	Ancestral-like	0.9825	1.2612	0.968	1.0542	0.9916	0.8313	0.8718	0.9027	1.2321	0.9638	0.9889	0.9913	0.9458	0.8746
155	Line 5	2	Ancestral-like	0.684	0.5522	0.3119	0.3541	0.3096	0.3916	0.3185	0.3611	0.718	0.6681	0.5065	0.6341	0.3195	0.4324
157	Line 1	2	Ancestral-like	0.7918	0.7169	0.5319	0.5717	0.4685	0.5851	0.5277	0.5871	0.7884	0.7799	0.6449	0.7805	0.5552	0.6545
158	Line 1	4	Transient	0.8102	0.7905	0.5804	0.5931	0.6512	0.6585	0.6114	0.7187	0.906	0.8118	0.7867	0.8491	0.6566	0.7241
159	Line 2	2	Ancestral-like	0.6303	0.5879	0.4318	0.4243	0.382	0.488	0.3855	0.4021	0.6667	0.6829	0.5824	0.6111	0.4311	0.5451
160	Line 2	4	Stress-sensitive	0.4775	0.6633	0.4462	0.4758	0.391	0.5307	0.5032	0.5374	0.685	0.4883	0.5616	0.6303	0.4656	0.5243
161	Line 3	2	Transient	0.6568	0.5561	0.418	0.4416	0.4355	0.5196	0.3948	0.3972	0.7266	0.6904	0.5939	0.653	0.4325	0.5286
162	Line 3	4	Transient	0.8131	0.7067	0.5547	0.5475	0.575	0.602	0.554	0.6235	0.8468	0.797	0.7049	0.8031	0.5961	0.6576
163	Ancestor	0	Ancestor	0.874	0.8919	0.8182	0.8641	0.7551	0.7311	0.7287	0.7419	0.8657	0.7978	0.7871	0.8253	0.7703	0.7873
164	Line 4	4	Mutualist 2	0.6438	0.6139	0.5672	0.6109	0.5465	0.6269	0.5734	0.56	0.7981	0.786	0.6666	0.8276	0.5743	0.6225
165	Line 4	2	Ancestral-like	0.8123	0.6618	0.6193	0.6281	0.6233	0.6445	0.5966	0.619	0.83	0.7596	0.7102	0.705	0.6359	0.6453
166	Line 5	4	Ancestral-like	1.1378	1.337	1.0569	1.2267	1.0776	0.9355	0.9258	0.9759	1.3118	0.9563	1.26	1.1421	1.0732	0.9898
167	Line 5	2	Ancestral-like	0.8412	0.6805	0.5968	0.6447	0.6635	0.6585	0.5782	0.6384	0.8851	0.7912	0.7053	0.7782	0.6672	0.6663
169	Line 1	2	Ancestral-like	0.864	0.7173	0.6693	0.7236	0.6409	0.6898	0.6273	0.6721	0.8707	0.8242	0.7867	0.813	0.6855	0.7165
170	Line 1	4	Transient	0.9599	1.0689	0.8788	0.9998	0.8598	0.7631	0.8492	0.8262	1.0325	0.9766	0.9324	0.9455	0.91	0.856
171	Line 2	2	Ancestral-like	0.7294	0.7069	0.5839	0.6354	0.5891	0.5841	0.4885	0.597	0.6841	0.7484	0.7261	0.7824	0.5979	0.5975
172	Line 2	4	Mutualist 2	0.5706	0.4946	0.4187	0.4609	0.4605	0.397	0.4523	0.4622	0.6084	0.6239	0.4843	0.7229	0.4481	0.5156
173	Line 3	2	Transient	0.7629	0.7022	0.5728	0.6269	0.5801	0.612	0.5272	0.6044	0.8109	0.8256	0.6899	0.7831	0.5972	0.6179
174	Line 3	4	Ancestral-like	0.8772	0.7859	0.6609	0.6884	0.7695	0.6577	0.6085	0.6619	0.9766	0.8778	0.7981	0.9375	0.6789	0.7102
175	Ancestor	0	Ancestor	0.782	0.7369	0.6279	0.7074	0.6238	0.6729	0.6166	0.6132	0.8444	0.7854	0.726	0.8249	0.6287	0.6733
176	Line 4	4	Ancestral-like	0.8667	0.7488	0.6453	0.7154	0.7365	0.6753	0.6443	0.592	0.9341	0.8529	0.804	0.8934	0.6713	0.6698
177	Line 4	2	Ancestral-like	0.7056	0.5964	0.5135	0.5543	0.5211	0.591	0.5053	0.5124	0.7759	0.7379	0.6732	0.685	0.5395	0.5983
178	Line 5	4	Ancestral-like	0.9859	1.0186	0.89	1.0062	0.9032	0.7869	0.7813	0.784	1.106	0.8949	0.9474	0.9207	0.8692	0.8674
179	Line 5	2	Ancestral-like	0.7633	0.6504	0.4396	0.4927	0.4583	0.559	0.3766	0.4348	0.8008	0.7074	0.5746	0.7265	0.4681	0.5922
181	Line 1	2	Ancestral-like	0.8463	0.6776	0.6319	0.6133	0.5793	0.639	0.5732	0.6466	0.8486	0.8791	0.7216	0.8296	0.7028	0.7062
182	Line 1	4	Ancestral-like	0.9376	0.9806	0.8241	0.8527	0.8051	0.7529	0.768	0.8322	1.026	0.9194	0.8571	0.8949	0.7921	0.836
183	Line 2	2	Mutualist 2	0.5854	0.5347	0.451	0.514	0.4484	0.4271	0.4503	0.4611	0.586	0.6426	0.4776	0.6881	0.4665	0.5521
184	Line 2	4	Mutualist 2	0.5497	0.5221	0.4215	0.4698	0.4221	0.4012	0.4146	0.4245	0.5207	0.6037	0.4613	0.6536	0.4496	0.5065
185	Line 3	2	Ancestral-like	0.71	0.6606	0.5385	0.5822	0.5471	0.6009	0.4969	0.5201	0.7984	0.7411	0.681	0.7695	0.5525	0.5837
186	Line 3	4	Ancestral-like	1.0328	1.2147	0.9606	1.1091	0.9583	0.8494	0.8796	0.8014	1.0863	0.8893	1.0633	0.9713	0.9772	0.9221
187	Ancestor	0	Ancestor	0.8469	0.8322	0.7624	0.8612	0.7563	0.6946	0.7267	0.658	0.8604	0.785	0.7615	0.8694	0.7482	0.7475
188	Line 4	4	Mutualist 1	0.6377	0.572	0.5939	0.6741	0.5882	0.598	0.6774	0.592	0.6886	0.7054	0.6915	0.8519	0.5934	0.6432
189	Line 4	2	Ancestral-like	0.7422	0.6624	0.5845	0.6516	0.5842	0.6007	0.5662	0.5113	0.8012	0.7364	0.697	0.7664	0.6049	0.6484
190	Line 5	4	Transient	0.7771	0.6743	0.4908	0.5501	0.537	0.6188	0.522	0.5839	0.8863	0.7084	0.6596	0.8268	0.491	0.6689
191	Line 5	2	Ancestral-like	0.7877	0.6556	0.5576	0.5967	0.4952	0.6039	0.5305	0.4854	0.8207	0.7407	0.6268	0.7725	0.5617	0.6422
194	Line 1	6	Mutualist 1	1.201	1.1862	0.7578	1.0016	0.8404	0.9018	1.1619	1.031	0.9545	1.1954	0.8529	0.9278	0.9813	0.8227
195	Line 1	6	Mutualist 1	1.0099	0.7747	0.6469	0.8382	0.8118	0.8738	1.0982	0.6993	0.7221	1.9939	0.8171	0.9376	1.0146	1.2
196	Line 2	6	Mutualist 1	0.7361	0.8234	0.9008	0.907	0.8451	0.8541	1.0528	0.8552	1.2377	1.2323	0.9231	1.2271	0.9787	0.7552
197	Line 2	6	Mutualist 2	0.6318	0.7231	0.6467	0.7189	0.6192	0.7196	0.6793	0.6694	0.7759	0.8717	0.7306	0.8524	0.7307	0.708
198	Line 3	6	Mutualist 1	1.1787	0.9373	0.9497	1.179	0.961	0.9987	1.0662	0.8645	1.2456	1.3274	1.2375	1.1043	0.9277	0.9
199	Line 3	6	Mutualist 1	1.3079	0.967	1.0758	1.2226	1.0265	1.1743	1.0661	0.9636	1.2148	1.3333	1.3197	1.0879	1.0384	0.8367
200	Line 4	6	Mutualist 2	0.6468	0.4074	0.6235	0.6557	0.6406	0.4591	0.4649	0.6369	0.6403	0.5259	0.6599	0.4501	0.413	0.4183
201	Line 4	6	Mutualist 2	0.6875	0.4141	0.7009	0.6953	0.6127	0.5105	0.4097	0.6254	0.6572	0.5116	0.6337	0.4245	0.4565	0.3909
202	Line 5	6	Ancestral-like	1.1219	1.2929	0.904	1.1507	1.0394	0.9183	0.9506	0.9915	1.1167	1.1248	1.2776	1.201	1.1038	1.0215
203	Line 5	6	Stress-sensitive	0.5168	0.3917	0.0873	0.188	0.1912	0.3446	0.3557	0.3251	0.4057	0.458	0.4675	0.4931	0.2994	0.4154
206	Line 1	6	Ancestral-like	0.6768	0.6067	0.4889	0.563	0.6382	0.696	0.446	0.4838	0.6677	0.9055	0.7595	0.815	0.6093	0.7095
207	Line 1	6	Ancestral-like	0.5425	0.5911	0.4304	0.44	0.5148	0.3397	0.4961	0.45	0.6083	0.8372	0.6794	0.7243	0.5898	0.6738
208	Line 2	6	Ancestral-like	0.7146	0.9247	0.737	0.838	0.6341	0.8121	0.8739	0.8416	0.9658	0.9347	0.8648	0.9187	0.8911	0.8434
209	Line 2	6	Mutualist 1	0.7507	0.7595	0.9154	0.817	0.6932	0.8452	0.9235	0.7998	1.3407	0.9439	0.8007	1.2469	0.9213	0.7488
210	Line 3	6	Mutualist 1	1.0288	0.89	0.8548	1.0127	0.9066	0.845	1.0138	0.7709	1.4301	1.3218	1.1584	1.1042	0.9006	0.739
211	Line 3	6	Mutualist 1	1.1838	0.8825	0.9451	1.0594	0.9182	0.9455	0.9876	0.8672	1.4293	1.2815	1.2112	1.0511	0.9023	0.8132
212	Line 4	6	Mutualist 2	0.6182	0.4144	0.6712	0.633	0.6413	0.5274	0.5211	0.5614	0.6607	0.5696	0.6661	0.4433	0.4586	0.4151
213	Line 4	6	Mutualist 2	0.7056	0.6456	0.6981	0.7438	0.6367	0.6656	0.6937	0.6388	0.9387	0.8185	0.7187	0.9417	0.5933	0.7294
214	Line 5	6	Ancestral-like	1.0643	1.1245	0.9253	1.0689	0.9505	0.8891	0.8732	0.9455	1.0838	1.06	1.1307	1.087	1.0107	0.9467
215	Line 5	6	Ancestral-like	1.1079	1.0787	0.9358	1.1379	0.9504	0.8787	0.8762	0.9931	1.2143	1.0737	1.0945	1.0988	1.0193	0.9592
218	Line 1	6	Ancestral-like	0.7017	0.6018	0.3315	0.4428	0.4414	0.6214	0.4709	0.4134	0.5779	0.8366	0.6628	0.7724	0.5409	0.638
219	Line 1	6	Ancestral-like	0.3417	0.6253	0.3154	0.3888	0.438	0.5696	0.4793	0.3621	0.1478	0.8644	0.6679	0.8063	0.573	0.5938
220	Line 2	6	Mutualist 2	0.6648	0.7548	0.6441	0.7258	0.6544	0.726	0.73	0.677	0.7574	0.9041	0.7529	0.8845	0.7835	0.6665
221	Line 2	6	Mutualist 1	0.718	0.8407	1.0241	1.1834	0.79	0.9571	1.0804	0.8706	1.2032	1.4438	0.9218	1.3414	1.0026	0.8438
222	Line 3	6	Mutualist 1	1.2875	0.917	0.9478	1.2187	0.9268	1.0904	1.0658	0.8835	1.1414	1.2817	1.2543	1.0089	0.9758	0.7882
223	Line 3	6	Mutualist 1	1.1783	0.8718	0.8581	1.0782	0.9072	0.9527	0.9703	0.8025	1.1991	1.3043	1.1861	1.0815	0.9235	0.769
224	Line 4	6	Mutualist 2	0.6281	0.377	0.6713	0.6946	0.5978	0.5584	0.496	0.5911	0.6212	0.6128	0.6358	0.4631	0.391	0.5284
225	Line 4	6	Mutualist 2	0.7254	0.6716	0.7181	0.7989	0.6617	0.7182	0.7295	0.6562	0.8759	0.8872	0.8042	1.025	0.6149	0.7517
226	Line 5	6	Ancestral-like	0.9884	0.9165	0.8318	0.8752	0.8364	0.8302	0.7474	0.8452	0.8986	0.9682	0.9326	0.9568	0.8534	0.8191
227	Line 5	6	Stress-sensitive	0.4429	0.3645	0.192	0.2539	0.2677	0.3344	0.2156	0.3216	0.3914	0.3718	0.3931	0.5037	0.347	0.3768
230	Line 1	6	Mutualist 1	1.0248	0.852	0.5822	0.9377	0.5609	0.5665	0.8687	0.7068	0.925	1.2628	1.0693	0.9011	0.7823	0.7685
231	Line 1	6	Mutualist 1	1.0918	0.7262	0.4301	0.5653	0.3691	0.5427	0.8817	0.7288	0.1632	0.9017	1.0313	0.7529	0.773	0.6545
232	Line 2	6	Mutualist 1	0.6685	0.865	0.9573	1.0896	0.764	0.9094	1.1005	0.8958	1.1876	1.3855	0.9287	1.322	0.9721	0.8067
233	Line 2	6	Mutualist 2	0.6002	0.6731	0.6623	0.6784	0.5678	0.6961	0.712	0.6589	0.7476	0.8382	0.6571	0.8534	0.6889	0.6417
234	Line 3	6	Mutualist 1	1.2924	0.8995	0.9785	1.1557	0.914	1.1253	1.0092	0.8934	1.1615	1.2467	1.1996	1.0796	0.9474	0.7702
235	Line 3	6	Ancestral-like	1.1815	1.1008	0.9224	1.0793	0.9585	0.9414	0.8771	0.8917	0.9838	1.1234	1.0962	1.0646	0.9606	0.9762
236	Line 4	6	Mutualist 2	0.6209	0.5522	0.6442	0.7083	0.5839	0.6423	0.6803	0.5805	0.8028	0.7941	0.6689	0.9417	0.5365	0.6556
237	Line 4	6	Mutualist 2	0.5196	0.3495	0.5843	0.5878	0.5717	0.4478	0.4256	0.5679	0.6381	0.4771	0.5898	0.4734	0.4428	0.6033
238	Line 5	6	Ancestral-like	1.0552	1.0878	0.9066	1.0547	0.9576	0.8539	0.8403	0.9017	0.9797	1.0437	1.101	1.0174	1.027	0.8862
239	Line 5	6	Stress-sensitive	0.4324	0.3075	0.1081	0.2167	0.1864	0.277	0.1221	0.2551	0.3324	0.3819	0.3462	0.42	0.2955	0.3937
242	Line 1	6	Mutualist 1	1.2053	1.0947	0.7237	1.0374	0.7986	0.6829	1.017	0.953	0.9519	1.2226	0.9712	0.9357	0.9309	0.7436
243	Line 1	6	Mutualist 1	0.577	1.105	0.4486	1.0094	0.872	0.7907	1.0478	0.8371	0.3141	1.004	0.7932	0.8446	1.0017	0.7699
244	Line 2	6	Mutualist 1	0.6095	0.7784	0.8426	0.8516	0.6931	0.7757	0.8998	0.8126	1.182	1.2091	0.848	1.2606	0.8546	0.7283
245	Line 2	6	Ancestral-like	0.6698	0.8809	0.6968	0.7899	0.6066	0.7865	0.8674	0.8121	0.8606	0.936	0.8439	0.9186	0.8962	0.7956
246	Line 3	6	Ancestral-like	1.0507	1.1634	0.7847	1.1077	0.8772	0.8598	0.9156	0.862	0.9695	1.0916	0.934	1.1562	0.9817	0.8508
247	Line 3	6	Ancestral-like	0.9795	1.0095	0.86	0.9911	0.8649	0.8542	0.8466	0.8639	0.9577	1.0135	0.8678	1.0146	0.94	0.8323
248	Line 4	6	Mutualist 2	0.6845	0.5856	0.6736	0.7895	0.6128	0.6845	0.7071	0.6196	0.8004	0.8159	0.669	0.9219	0.5668	0.6098
249	Line 4	6	Mutualist 2	0.6662	0.3367	0.7024	0.7335	0.6031	0.594	0.4273	0.6019	0.6878	0.4414	0.6301	0.4608	0.3766	0.4252
250	Line 5	6	Ancestral-like	1.0552	1.1424	0.9511	1.1164	0.991	0.8648	0.9021	0.928	1.0114	1.0711	1.183	1.075	1.0964	0.8879
251	Line 5	6	Mutualist 2	0.7513	0.419	0.5394	0.4114	0.4667	0.451	0.3222	0.4738	0.646	0.3384	0.6553	0.4813	0.3369	0.4043
254	Line 1	6	Mutualist 1	1.2202	1.0395	0.7442	0.9875	0.7726	0.6886	1.0069	0.9134	0.9395	1.1866	0.9134	0.9146	0.989	0.7889
255	Line 1	6	Mutualist 1	0.367	0.2132	0.3084	0.297	0.1806	0.4058	0.2995	0.2038	0.4325	1.0892	0.6436	0.9235	0.2476	0.4733
256	Line 2	6	Mutualist 1	0.6265	0.8044	0.9032	0.8	0.7374	0.844	1.005	0.8486	1.1126	1.3078	0.8738	1.2054	0.9356	0.739
257	Line 2	6	Mutualist 1	0.4976	0.6954	0.7167	0.82	0.5635	0.6903	0.8318	0.7273	1.0274	0.9341	0.7843	0.9156	0.7832	0.6856
258	Line 3	6	Mutualist 1	1.1365	0.7863	0.9858	1.034	0.8587	0.978	0.9528	0.8548	1.1146	1.2147	1.1822	1.0815	0.8437	0.7197
259	Line 3	6	Mutualist 1	1.0907	0.7744	0.9521	1.11	0.8524	0.9382	0.9137	0.8206	1.1201	1.2179	1.094	1.1084	0.8363	0.6905
260	Line 4	6	Mutualist 2	0.5361	0.3259	0.6115	0.7	0.4833	0.4974	0.4135	0.5884	0.6504	0.5479	0.6058	0.4176	0.4372	0.4318
261	Line 4	6	Mutualist 2	0.5505	0.3246	0.5956	0.57	0.491	0.4893	0.3849	0.5923	0.6687	0.4975	0.563	0.3996	0.4314	0.4133
262	Line 5	6	Stress-sensitive	0.4384	0.3598	0.2308	0.26	0.2455	0.3728	0.2526	0.3342	0.4307	0.3506	0.4111	0.5045	0.3592	0.3699
263	Line 5	6	Stress-sensitive	0.4601	0.3627	0.2178	0.28	0.2551	0.3692	0.2609	0.3366	0.4359	0.3641	0.4236	0.5403	0.3645	0.3969
266	Line 1	6	Mutualist 1	1.1655	1.0143	0.6641	1.1489	0.8414	0.6439	1.0234	0.8584	0.9204	1.1841	1.046	0.8904	0.9292	0.7201
267	Line 1	6	Mutualist 1	0.99	0.8683	0.4345	1.0695	0.8773	0.9204	0.9653	1.0014	0.588	0.9425	0.7682	0.8703	1.0905	0.8072
268	Line 2	6	Mutualist 1	0.6324	0.8338	0.9081	1.1909	0.7533	0.9117	1.0901	0.8281	1.1424	1.3245	0.9216	1.2681	0.9488	0.7696
269	Line 2	6	Mutualist 1	0.4969	0.6655	0.6162	0.8143	0.5455	0.6331	0.7461	0.6249	0.8515	0.8717	0.6888	0.8728	0.7116	0.6415
270	Line 3	6	Ancestral-like	1.0702	1.1281	0.7904	1.2826	0.8858	0.857	0.874	0.8657	0.9401	1.0917	1.008	1.0795	1.0334	0.7433
271	Line 3	6	Ancestral-like	1.0955	1.0868	0.8592	1.2372	0.9242	0.8958	0.883	0.8285	0.9982	1.1249	1.0368	1.1007	0.9783	0.8782
272	Line 4	6	Mutualist 2	0.6867	0.6116	0.679	0.7482	0.6459	0.6572	0.7056	0.5921	0.8095	0.8165	0.7131	0.8901	0.5999	0.6214
273	Line 4	6	Mutualist 2	0.5819	0.3312	0.578	0.618	0.5515	0.4431	0.3713	0.6192	0.64	0.4679	0.6023	0.4016	0.4464	0.4465
274	Line 5	6	Ancestral-like	1.1002	1.1934	1.0614	1.2914	1.0551	0.912	0.9636	0.9484	1.2109	1.0899	1.1885	1.16	1.2102	0.971
275	Line 5	6	Stress-sensitive	0.4793	0.3674	0.2213	0.2908	0.2704	0.372	0.2787	0.3432	0.4316	0.3919	0.4415	0.5237	0.4085	0.4102
278	Line 1	6	Mutualist 1	1.149	1.1059	0.7099	0.9846	0.9113	0.851	1.0808	0.9912	0.9244	1.1519	0.8203	0.938	1.0467	0.8114
279	Line 1	6	Mutualist 1	0.576	1.0071	0.7381	0.8856	0.8488	0.7351	1.0281	0.9054	0.542	0.7111	0.9226	0.8497	0.9446	0.7332
280	Line 2	6	Mutualist 1	0.6072	0.786	0.8315	0.9438	0.738	0.8869	0.9447	0.807	1.1739	1.1645	0.9034	1.1589	0.888	0.7195
281	Line 2	6	Ancestral-like	0.6973	0.9535	0.7802	0.8987	0.7102	0.7764	0.9077	0.8371	0.9193	0.9504	0.8905	0.9318	0.9551	0.8005
282	Line 3	6	Mutualist 1	1.2148	0.8276	0.9609	1.1145	0.9191	1.057	1.0838	0.8161	1.1457	1.2608	1.1901	1.0969	0.8953	0.7406
283	Line 3	6	Mutualist 1	1.151	0.7819	0.8711	1.1105	0.9116	0.8373	0.9735	0.7575	1.1909	1.2893	1.0802	1.1171	0.8415	0.6908
284	Line 4	6	Ancestral-like	1.0196	1.054	0.8644	1.0635	0.936	0.7989	0.8672	0.7922	0.9301	1.0749	0.9463	1.1184	0.9481	0.8382
285	Line 4	6	Mutualist 2	0.4848	0.3844	0.5343	0.4195	0.5569	0.4321	0.3957	0.5116	0.5787	0.4918	0.5859	0.3437	0.3594	0.3947
286	Line 5	6	Stress-sensitive	0.4283	0.325	0.0699	0.2601	0.2344	0.3375	0.1387	0.2982	0.3988	0.353	0.36	0.4534	0.2421	0.3627
287	Line 5	6	Ancestral-like	1.1449	1.2045	1.0925	1.1806	1.1726	0.9569	1.0257	0.9482	1.1626	1.1635	1.1229	1.3327	1.2139	0.9794

## Sheet: Figure 3b-f
Sample ID	Mutations	Replicate line	Plant cycle	Phenotype	Plant performance (PC1*-1)	Normalized plant performance (0,1)	Plant performance promotion (%)	Bacterial population size (cells/per plant)	Start proportion of phenotype (%)	End proportion of phenotype (%)	GRmax	Emax	induced expression	induced expression,fold	Growth in KB1/3	Exprotese	Tryptophane side oxidase	IAA	Siderophore	Biofilm	PEG Resistance	Verticillium Inhibition	Ralstonia Inhibition	Penicilline Resistance	Streptomycin Resistance	Tetracycline Resistance	H2O2 Resistance	NaCl Resistance
7	WT	Ancestor	0	Ancestor	-0.933432	0.23342	-6.57306	40904000			0.704004	0.58572	0.806	1.52075	2.722	0.565	0.926	0.0589	0.01718	0.2306	0.2229	13.7917	101.568	0.4661	0.3803	0.0891	0.3677	0.4856
16	galEV32M ∙ accCE413K	Line 2	4	Transient	0.848379	0.532607	113.177	100429000	38	0	0.806093	0.734933	0.486333	0.91761	2.608	0.4471	0.576	0.0476	0.0183306	0.2578	0.223	22.4892	101.763	0.4802	0.0322	0.1688	0.2084	0.446
21	hult786C>T	Line 4	2	Transient	-1.36292	0.161304	-35.4376	56903000	25	0	0.775774	0.686203	0.492	0.928302	2.382	0.5285	0.731	0.0537	0.0183836	0.3119	0.2297	13.5993	101.861	0.4144	0.032	0.1068	0.397	0.4103
28	galEV32M ∙ accCE413K	Line 2	4	Mutualist 1	1.55703	0.651597	160.803	52251000	6	62	0.638139	0.500802	0.714	1.34717	2.675	0.4046	0.423	0.0461	0.0179443	0.1732	0.1859	21.065	101.919	0.5394	0.3332	0.2512	0.3449	0.4652
31	WT	Ancestor	0	Ancestor	-1.19369	0.189719	-24.0643	30094000			0.862551	0.816317	0.69	1.30189	2.678	0.5328	0.82	0.0564	0.0177954	0.2131	0.1771	20.9377	101.198	0.3958	0.3433	0.0934	0.3966	0.454
52	galEV32M	Line 2	4	Ancestral-like	-0.448713	0.31481	26.0034	61449000	100	19	0.813625	0.723933	0.178333	0.336478	2.699	0.5244	0.638	0.0577	0.0159724	0.2463	0.2229	24.2672	101.237	0.4201	0.3326	0.1743	0.4215	0.4673
58	WT	Line 6	4	Transient	-0.959857	0.228983	-8.349	59441000	25	0	0.708789	0.601218	0.504	0.950943	2.508	0.5076	0.589	0.057	0.0180266	0.2523	0.1909	22.0672	101.276	0.3488	0.0318	0.0338	0.4008	0.4053
65	WT	Line 3	2	Ancestral-like	0.212041	0.425758	70.4107	63648000	100	31	0.71463	0.62184	0.455333	0.859119	2.721	0.5376	0.694	0.0544	0.0176241	0.2465	0.1987	13.8414	101.705	0.3821	0.3234	0.0897	0.3845	0.4222
66	oafAK338S.fsX18	Line 3	4	Transient	-1.49149	0.139715	-44.0788	24512500	60	0	0.664434	0.556991	0.261667	0.493711	2.708	0.5216	0.941	0.0556	0.0171719	0.2287	0.1886	21.1829	100.846	0.3499	0.0331	0.0422	0.3887	0.5163
68	gacA-40T>A ∙ RS1182033C>T	Line 4	4	Mutualist 2	3.47977	0.974447	290.025	120276000	44	94	0.808849	0.736059	1.19433	2.25346	1.348	0.0624	0.233	0.0465	0.0090608	0.1388	0.1786	4.20679	101.139	0.3051	0.3358	0.0972	0.3725	0.2218
70	WT	Line 6	4	Ancestral-like	-0.669208	0.277786	11.1846	86713000	100	50	0.782888	0.695612	1.07467	2.02767	2.582	0.4929	0.557	0.057	0.0179586	0.2528	0.165	24.0438	101.158	0.3534	0.3483	0.0819	0.4064	0.417
79	WT	Ancestor	0	Ancestor	-1.10456	0.204686	-18.074	66793500			0.761614	0.674486	0.609667	1.15031	2.657	0.5049	0.821	0.0537	0.0180946	0.1992	0.1957	21.9803	101.529	0.3892	0.2968	0.1239	0.418	0.4438
80	WT	Line 4	4	Ancestral-like	-1.55174	0.1296	-48.1275	37188500	100	6	0.672087	0.535495	0.258667	0.48805	2.77	0.5331	0.915	0.0565	0.017588	0.23	0.1816	20.3265	101.08	0.3699	0.3585	0.0944	0.4124	0.4696
86	oafAY335X ∙ RS17350A77A.fsX14 ∙ wbpMG79R	Line 1	4	Ancestral-like	-1.19136	0.190111	-23.9074	57856000	100	25	0.900554	0.861741	0.431333	0.813836	2.594	0.6342	0.674	0.0517	0.0160635	0.2318	0.2037	16.8388	101.158	0.3627	0.2913	0.1098	0.3702	0.403
90	nlpDQ197P	Line 3	4	Stress-sensitive	-1.00883	0.220759	-11.6406	37700000	6	0	0.645561	0.587989	0.450667	0.850314	0.991	0.4426	0.173	0.0738	0.00846154	0.8851	0.1486	97.7506	101.295	0.2385	0.0329	0.0339	0.0341	0.2969
127	WT	Ancestor	0	Ancestor	-0.892795	0.240243	-3.84198	47871500			0.711937	0.610759	0.906667	1.71069	2.718	0.5168	0.833	0.0444	0.017726	0.2596	0.1841	21.4063	101.354	0.4141	0.3341	0.0886	0.4061	0.4265
133	oafAY335X ∙ RS17350A77A.fsX14	Line 1	2	Transient	-1.04222	0.215153	-13.8844	58981000	6	0	0.721088	0.625784	0.431667	0.814465	2.33	0.5455	0.848	0.0522	0.0179175	0.3524	0.1273	26.8798	101.529	0.4348	0.0319	0.0919	0.3729	0.3807
160	galEV32M ∙ accCE413K ∙ yvaQ2-9G>T	Line 2	4	Stress-sensitive	0.796012	0.523814	109.658	112227500	12	0	0.832319	0.767217	0.726667	1.37107	1.421	0.3913	0.586	0.0465	0.0127881	0.7615	0.2033	23.5814	101.393	0.0345	0.0312	0.0341	0.0304	0.4499
163	WT	Ancestor	0	Ancestor	-0.0536663	0.381143	52.5533	85292000			0.636654	0.493253	1.11667	2.10692	2.657	0.5126	0.945	0.0426	0.0159863	0.1953	0.1849	25.648	100.924	0.4217	0.2751	0.0983	0.4097	0.4607
172	gacAY183S	Line 2	4	Mutualist 2	3.53314	0.983409	293.612	129835000	13	19	0.797146	0.718637	1.12933	2.13082	1.297	0.062	0.143	0.0404	0.0107735	0.2244	0.1893	16.5906	100.788	0.385	0.2501	0.0331	0.3833	0.3424
188	gacA-40T>A	Line 4	4	Mutualist 1	3.17133	0.922657	269.296	105750000	6	0	0.841932	0.77393	1.64	3.09434	1.401	0.1232	0.257	0.0521	0.0175927	0.1373	0.2711	19.8021	100.924	0.3545	0.2963	0.1698	0.3369	0.2596
220	galEV32M ∙ accCE413K ∙ gacAD54Y	Line 2	6	Mutualist 2	3.63195	1	300.252	103975500	13	19	0.921112	0.882785	0.785	1.48113	1.571	0.0672	0.174	0.0425	0.0086625	0.227	0.207	8.10096	57.9304	0.3402	0.4002	0.1961	0.3859	0.3509
222	oafAK338S.fsX18 ∙ gacSG27D	Line 3	6	Mutualist 1	1.15433	0.58398	133.739	58641000	6	69	0.862444	0.814557	0.948333	1.78931	2.666	0.4065	0.325	0.0467	0.0181422	0.166	0.249	27.2491	101.627	0.3563	0.3196	0.1274	0.2709	0.4142
239	rpoSQ65X ∙ tetRY127X	Line 6	6	Stress-sensitive	-0.683604	0.275369	10.2172	51035500	6	44	0.712147	0.72909	0.480667	0.906918	0.776	0.4198	0.206	0.0763	0.0102054	1.216	0.1327	98.1819	101.88	0.3041	0.0342	0.0315	0.0334	0.344
242	oafAY335X ∙ RS17350A77A.fsX14 ∙ gacAD49Y	Line 1	6	Mutualist 1	0.780471	0.521204	108.613	73227500	6	75	0.829494	0.76146	1.139	2.14906	2.527	0.3475	0.358	0.0451	0.0185849	0.201	0.1651	29.7594	101.451	0.4026	0.2978	0.1362	0.3386	0.384
251	fleQR320Q	Line 6	6	Mutualist 2	-0.976443	0.226198	-9.4637	26341000	6	6	0.631888	0.533827	0.501	0.945283	0.998	0.2465	0.664	0.0477	0.0081129	0.161	0.1862	28.3537	50.7908	0.4164	0.3665	0.2082	0.4893	0.3891
260	gacAE38X ∙ RS11785S256C ∙ flhAH393Q.fsX15	Line 4	6	Mutualist 2	2.99692	0.893371	257.574	167607500	44	94	1.00683	0.990156	1.638	3.09057	0.664	0.0714	0.278	0.0419	0.0057696	0.207	0.1326	1.87649	52.0783	0.2306	0.2433	0.1212	0.3619	0.1596
262	rpoSQ65X	Line 6	6	Stress-sensitive	-1.62738	0.116898	-53.2112	20811000	6	44	0.437016	0.415792	0.509	0.960377	0.586	0.4247	0.208	0.0893	0.0101114	1.254	0.1454	99.0104	101.724	0.3143	0.0332	0.0361	0.0325	0.3031
263	rpoSQ65X	Line 6	6	Stress-sensitive	-2.32357	0	-100	8369500	6	44	0.565228	0.543646	0.551667	1.04088	0.665	0.4074	0.169	0.0907	0.0101837	1.279	0.1308	99.0259	101.237	0.3588	0.0335	0.0358	0.035	0.3314
268	galEV32M ∙ accCE413K ∙ gacAG97S ∙ mraZ-211A>G	Line 2	6	Mutualist 1	2.7067	0.844639	238.069	144529000	6	62	1.108	1.14578	1.20933	2.28176	1.997	0.1029	0.26	0.0413	0.0172096	0.445	0.1754	29.5453	100.944	0.3201	0.2747	0.1944	0.2873	0.3503

## Sheet: Figure 4a
Sample ID	Experimental replicate	Plant Cycle	Replicate Line	Phenotypes	Mutations	Green leaf biomass(pixels)	Shoot biomass(g)	Root biomass(g)	Root length(cm)	Lateral root (count)	Root GUS blue pixels
7	rep1	ori	ori	Ancestor	WT	2.327	0.0048	0.0022	2.46633	1.66667	0.252
7	rep2	ori	ori	Ancestor	WT	0.281	0.0034	0.0004	2.58567	1.33333	0.869
7	rep3	ori	ori	Ancestor	WT	4.739	0.0047	0.0017	2.605	5	1.297
16	rep1	4	line 2	Transient	galEV32M ∙ accCE413K	7.496	0.006	0.0022	3.32067	6.66667	0.438
16	rep2	4	line 2	Transient	galEV32M ∙ accCE413K	8.022	0.0047	0.0026	2.77633	6.66667	0.657
16	rep3	4	line 2	Transient	galEV32M ∙ accCE413K	6.894	0.005	0.0026	2.50567	6.33333	0.364
21	rep1	2	line 4	Transient	hult786C>T	0.175	0.004	0.002	3.03733	3	0.615
21	rep2	2	line 4	Transient	hult786C>T	0.644	0.0034	0.0007	3.17233	2	0.422
21	rep3	2	line 4	Transient	hult786C>T	0.405	0.003	0.0004	2.79967	1.66667	0.439
28	rep1	4	line 2	Mutualist1	galEV32M ∙ accCE413K	7.347	0.0098	0.0019	4.41433	9	0.501
28	rep2	4	line 2	Mutualist1	galEV32M ∙ accCE413K	8.233	0.005	0.0024	3.03067	6	0.606
28	rep3	4	line 2	Mutualist1	galEV32M ∙ accCE413K	7.203	0.0065	0.0013	3.03767	9	1.035
31	rep1	ori	ori	Ancestor	WT	3.204	0.0048	0.0012	3.033	5	0.159
31	rep2	ori	ori	Ancestor	WT	0.703	0.0031	0.0006	2.874	2	0.707
31	rep3	ori	ori	Ancestor	WT	0.334	0.0034	0	2.78167	4.33333	1.204
52	rep1	4	line 2	Ancestral-like	galEV32M	4.411	0.0064	0.0024	2.649	5	0.065
52	rep2	4	line 2	Ancestral-like	galEV32M	1.878	0.0042	0.0011	2.58567	3.33333	0.224
52	rep3	4	line 2	Ancestral-like	galEV32M	4.202	0.0045	0.0011	2.5385	4.5	0.246
58	rep1	4	line 5	Transient	WT	0.41	0.0038	0.0006	2.53933	1.66667	0.43
58	rep2	4	line 5	Transient	WT	4.145	0.0036	0.002	2.38867	2.33333	0.532
58	rep3	4	line 5	Transient	WT	3.694	0.0039	0.0024	2.69233	5.66667	0.55
65	rep1	2	line 3	Ancestral-like	WT	5.069	0.0062	0.0023	2.93067	4.33333	0.418
65	rep2	2	line 3	Ancestral-like	WT	5.278	0.0031	0.002	2.82533	5.66667	0.374
65	rep3	2	line 3	Ancestral-like	WT	4.069	0.0034	0.0022	2.945	8	0.574
66	rep1	4	line 3	Transient	oafAK338S.fsX18	0.275	0.0065	0.0012	2.36833	2.33333	0.284
66	rep2	4	line 3	Transient	oafAK338S.fsX18	1.697	0.0033	0.0002	2.47433	1	0.361
66	rep3	4	line 3	Transient	oafAK338S.fsX18	2.639	0.0062	0	2.12533	1.33333	0.14
68	rep1	4	line 4	Mutualist2	gacA-40T>A ∙ RS1182033C>T	11.443	0.0098	0.0024	4.98467	8	1.014
68	rep2	4	line 4	Mutualist2	gacA-40T>A ∙ RS1182033C>T	12.238	0.0072	0.0037	4.732	8.66667	1.079
68	rep3	4	line 4	Mutualist2	gacA-40T>A ∙ RS1182033C>T	9.676	0.0084	0.0039	4.803	7.33333	1.49
70	rep1	4	line 5	Ancestral-like	WT	3.639	0.0055	0.0002	2.958	1.66667	0.442
70	rep2	4	line 5	Ancestral-like	WT	3.859	0.0043	0.0025	3.268	2.33333	0.959
70	rep3	4	line 5	Ancestral-like	WT	2.879	0.004	0.002	3.14767	3.33333	1.823
79	rep1	ori	ori	Ancestor	WT	1.41	0.005	0.0015	2.61733	1.66667	0.154
79	rep2	ori	ori	Ancestor	WT	1.53	0.0037	0	2.79467	1.66667	0.706
79	rep3	ori	ori	Ancestor	WT	4.629	0.0043	0.0021	3.08333	4	0.969
80	rep1	4	line 4	Ancestral-like	WT	3.158	0.0041	0.0006	2.50967	1	0.316
80	rep2	4	line 4	Ancestral-like	WT	0.356	0.0052	0.0003	2.82567	1	0.184
80	rep3	4	line 4	Ancestral-like	WT	1.872	0.0048	0.0011	2.78567	2.33333	0.276
86	rep1	4	line 1	Ancestral-like	oafAY335X ∙ RS17350A77A.fsX14 ∙ wbpMG79R	6.125	0.0058	0.0013	2.274	3.66667	0.43
86	rep2	4	line 1	Ancestral-like	oafAY335X ∙ RS17350A77A.fsX14 ∙ wbpMG79R	1.04	0.0035	0.0004	2.42533	3	0.497
86	rep3	4	line 1	Ancestral-like	oafAY335X ∙ RS17350A77A.fsX14 ∙ wbpMG79R	0.394	0.0041	0.0009	3.03333	3	0.367
90	rep1	4	line 3	Stress-sensitive	nlpDQ197P	1.081	0.0042	0.0016	2.74933	3.33333	0.18
90	rep2	4	line 3	Stress-sensitive	nlpDQ197P	4.505	0.0046	0.0016	2.614	3.66667	0.671
90	rep3	4	line 3	Stress-sensitive	nlpDQ197P	0.43	0.0044	0.0002	2.679	2.66667	0.501
127	rep1	ori	ori	Ancestor	WT	1.701	0.0042	0.0007	2.43433	2.66667	0.249
127	rep2	ori	ori	Ancestor	WT	6.108	0.0048	0.0032	2.455	3	0.444
127	rep3	ori	ori	Ancestor	WT	0.9	0.0045	0.0002	2.88767	4.33333	2.027
133	rep1	2	line 1	Transient	oafAY335X ∙ RS17350A77A.fsX14	0.072	0.0054	0.002	2.835	2	0.248
133	rep2	2	line 1	Transient	oafAY335X ∙ RS17350A77A.fsX14	1.86	0.0055	0.0012	2.856	3.33333	0.532
133	rep3	2	line 1	Transient	oafAY335X ∙ RS17350A77A.fsX14	1.856	0.0032	0	2.99067	0.333333	0.515
160	rep1	4	line 2	Stress-sensitive	galEV32M ∙ accCE413K ∙ yvaQ2-9G>T	7.862	0.0057	0.0021	3.03233	7	0.38
160	rep2	4	line 2	Stress-sensitive	galEV32M ∙ accCE413K ∙ yvaQ2-9G>T	6.815	0.0045	0.0026	3.49633	8	0.595
160	rep3	4	line 2	Stress-sensitive	galEV32M ∙ accCE413K ∙ yvaQ2-9G>T	5.172	0.004	0.0019	3.53033	5.33333	1.205
163	rep1	ori	ori	Ancestor	WT	6.455	0.0051	0.0021	2.74567	3	0.595
163	rep2	ori	ori	Ancestor	WT	9.991	0.0059	0.0027	2.97567	3.33333	0.719
163	rep3	ori	ori	Ancestor	WT	2.893	0.0033	0.0015	2.942	4.66667	2.036
172	rep1	4	line 2	Mutualist2	gacAY183S	13.093	0.0072	0.0033	4.70167	6.66667	1.089
172	rep2	4	line 2	Mutualist2	gacAY183S	12.571	0.0094	0.0033	4.62567	8.33333	1.056
172	rep3	4	line 2	Mutualist2	gacAY183S	9.974	0.0104	0.0026	5.49367	8.66667	1.243
188	rep1	4	line 4	Mutualist1	gacA-40T>A	13.345	0.0096	0.0021	5.487	5.66667	1.672
188	rep2	4	line 4	Mutualist1	gacA-40T>A	17.155	0.0093	0.0024	5.63467	6.33333	1.85
188	rep3	4	line 4	Mutualist1	gacA-40T>A	13.027	0.0096	0.0022	5.74133	6	1.398
220	rep1	6	line 2	Mutualist2	galEV32M ∙ accCE413K ∙ gacAD54Y	11.878	0.0099	0.0038	6.11933	6.66667	0.765
220	rep2	6	line 2	Mutualist2	galEV32M ∙ accCE413K ∙ gacAD54Y	11.36	0.0092	0.0031	4.77133	8.33333	0.623
220	rep3	6	line 2	Mutualist2	galEV32M ∙ accCE413K ∙ gacAD54Y	12.426	0.0082	0.0037	5.017	4.33333	0.967
222	rep1	6	line 3	Mutualist1	oafAK338S.fsX18 ∙ gacSG27D	5.024	0.007	0.0049	4.234	8.66667	0.55
222	rep2	6	line 3	Mutualist1	oafAK338S.fsX18 ∙ gacSG27D	9.138	0.0049	0.0017	3.11467	7	0.806
222	rep3	6	line 3	Mutualist1	oafAK338S.fsX18 ∙ gacSG27D	4.664	0.0026	0.0016	2.84667	6.33333	1.489
239	rep1	6	line 5	Stress-sensitive	rpoSQ65X ∙ tetRY127X	6.893	0.0063	0.0014	2.90467	6	0.541
239	rep2	6	line 5	Stress-sensitive	rpoSQ65X ∙ tetRY127X	0.437	0.0033	0.0011	2.975	3	0.483
239	rep3	6	line 5	Stress-sensitive	rpoSQ65X ∙ tetRY127X	1.206	0.0042	0.0005	3.06767	1.66667	0.418
242	rep1	6	line 1	Mutualist1	oafAY335X ∙ RS17350A77A.fsX14 ∙ gacAD49Y	9.985	0.0048	0.0012	3.61733	7	0.549
242	rep2	6	line 1	Mutualist1	oafAY335X ∙ RS17350A77A.fsX14 ∙ gacAD49Y	6.459	0.0049	0.003	4.388	8.66667	0.843
242	rep3	6	line 1	Mutualist1	oafAY335X ∙ RS17350A77A.fsX14 ∙ gacAD49Y	5.36	0.0043	0.0002	3.39067	8	2.025
251	rep1	6	line 5	Mutualist2	fleQR320Q	1.623	0.0057	0.0009	3.13533	2	0.18
251	rep2	6	line 5	Mutualist2	fleQR320Q	0.147	0.0051	0.0007	2.92767	3.33333	0.625
251	rep3	6	line 5	Mutualist2	fleQR320Q	2.333	0.0052	-0.0001	2.701	4	0.698
260	rep1	6	line 4	Mutualist2	gacAE38X ∙ RS11785S256C ∙ flhAH393Q.fsX15	12.571	0.0088	0.0018	4.80533	9	1.513
260	rep2	6	line 4	Mutualist2	gacAE38X ∙ RS11785S256C ∙ flhAH393Q.fsX15	13.666	0.0068	0.0024	5.59833	11.3333	2.109
260	rep3	6	line 4	Mutualist2	gacAE38X ∙ RS11785S256C ∙ flhAH393Q.fsX15	13.395	0.006	0.0021	5.34333	9	1.292
262	rep1	6	line 5	Stress-sensitive	rpoSQ65X	4.935	0.0041	0.0013	3.13067	4.33333	0.379
262	rep2	6	line 5	Stress-sensitive	rpoSQ65X	0.847	0.0038	0.0002	2.56433	2	0.277
262	rep3	6	line 5	Stress-sensitive	rpoSQ65X	1.091	0.0035	0.0004	2.51167	1	0.871
263	rep1	6	line 5	Stress-sensitive	rpoSQ65X	0.871	0.0034	0.0002	2.63033	0.666667	0.359
263	rep2	6	line 5	Stress-sensitive	rpoSQ65X	1.72	0.0029	0.0002	3.19833	1.33333	0.846
263	rep3	6	line 5	Stress-sensitive	rpoSQ65X	0.354	0.0022	0.0004	2.30533	1	0.45
268	rep1	6	line 2	Mutualist1	galEV32M ∙ accCE413K ∙ gacAG97S ∙ mraZ-211A>G	7.575	0.0066	0.0031	5.62967	10.3333	0.744
268	rep2	6	line 2	Mutualist1	galEV32M ∙ accCE413K ∙ gacAG97S ∙ mraZ-211A>G	8.228	0.0063	0.0018	5.20967	9	1.794
268	rep3	6	line 2	Mutualist1	galEV32M ∙ accCE413K ∙ gacAG97S ∙ mraZ-211A>G	7.221	0.0053	0.0022	5.36367	9	1.09
Mock1	rep1	Mock	Mock	Mock	Mock	8.738	0.0041	0.0009	4.35067	5.66667	0.075
Mock2	rep2	Mock	Mock	Mock	Mock	7.204	0.0044	0.0012	4.27867	4.66667	0.434
Mock3	rep3	Mock	Mock	Mock	Mock	6.672	0.0042	0.0006	4.167	5	1.081

## Sheet: Figure 5
Context	mutation	r	ln(r)
Plant	gacA(D49Y)	15.5455	2.74377
Plant	gacA(D49Y)	19.6364	2.97738
Plant	gacA(D49Y)	19.6364	2.97738
KB	gacA(D49Y)	2.13459	0.758275
KB	gacA(D49Y)	2.62378	0.964617
KB	gacA(D49Y)	2.53853	0.931583
LB	gacA(D49Y)	0.890981	-0.115433
LB	gacA(D49Y)	0.882949	-0.124487
LB	gacA(D49Y)	0.76642	-0.266025
TSB	gacA(D49Y)	1.41502	0.347141
TSB	gacA(D49Y)	1.34432	0.29589
TSB	gacA(D49Y)	1.32936	0.2847
Plant	gacA(D54Y)	1.82111	0.599449
Plant	gacA(D54Y)	1.39312	0.331546
Plant	gacA(D54Y)	1.17738	0.163295
KB	gacA(D54Y)	0.797613	-0.226131
KB	gacA(D54Y)	0.903435	-0.101551
KB	gacA(D54Y)	0.821144	-0.197057
LB	gacA(D54Y)	0.318129	-1.1453
LB	gacA(D54Y)	0.255766	-1.36349
LB	gacA(D54Y)	0.295985	-1.21745
TSB	gacA(D54Y)	0.242306	-1.41755
TSB	gacA(D54Y)	0.241275	-1.42182
TSB	gacA(D54Y)	0.169092	-1.77731
Plant	gacS	23.0588	3.13805
Plant	gacS	11.049	2.40234
Plant	gacS	12.7647	2.54668
KB	gacS	8.77726	2.17216
KB	gacS	7.52495	2.01822
KB	gacS	9.31403	2.23152
LB	gacS	2.32473	0.843602
LB	gacS	2.37205	0.863754
LB	gacS	2.57978	0.947704
TSB	gacS	2.49684	0.915025
TSB	gacS	3.03344	1.1097
TSB	gacS	2.89461	1.06285

## Sheet: Figure s2-4
Sample ID	Replicate line	Plant cycle	Colony number	Phenotype	Growth in 1/3KB (OD600)	Exprotese (OD440)	Tryptophane side oxidase (OD600)	IAA (OD530)	Iron concentration (mM)	Biofilm (OD590)	Verticillium Inhibition (%)	Ralstonia Inhibition (%)	Growth under water potental stress (OD600)	Growth under penicillin stress (OD600)	Growth under streptomycin stress (OD600)	Growth under streptomycin stress (OD600)	Growth under oxidative stress (OD600)	Growth under Salt stress (OD600)
1	Line 1	2	1	Ancestral-like	2.584	0.6274	0.894	0.0636	0.0154261	0.2143	16.1841	100.827	0.2678	0.3361	0.4709	0.0898	0.3817	0.4776
2	Line 1	4	1	Ancestral-like	2.468	0.5567	0.766	0.0592	0.0180103	0.1672	28.8533	101.237	0.2213	0.4124	0.3541	0.079	0.2748	0.4738
3	Line 2	2	1	Ancestral-like	2.611	0.5963	0.794	0.0583	0.0161388	0.2312	16.4571	101.393	0.2535	0.4564	0.4515	0.1527	0.3952	0.4776
4	Line 2	4	1	Ancestral-like	2.701	0.5544	1.038	0.0554	0.0169113	0.2398	12.4947	101.568	0.2591	0.5036	0.4221	0.137	0.3811	0.4711
5	Line 3	2	1	Ancestral-like	2.603	0.5346	0.722	0.0549	0.0173132	0.262	11.3776	101.607	0.2005	0.4832	0.4126	0.0768	0.3783	0.3868
6	Line 3	4	1	Ancestral-like	2.708	0.5536	0.969	0.0595	0.0166224	0.2409	10.1799	101.432	0.2076	0.4802	0.4026	0.0818	0.3649	0.475
7	ori	ori	1	Ancestor	2.722	0.565	0.926	0.0589	0.01718	0.2306	13.7917	101.568	0.2229	0.4661	0.3803	0.0891	0.3677	0.4856
8	Line 4	4	1	Ancestral-like	2.704	0.5527	0.869	0.0578	0.0162042	0.2009	18.2382	101.685	0.2461	0.5159	0.5014	0.0851	0.3833	0.501
9	Line 4	2	1	Ancestral-like	2.667	0.5488	0.969	0.0695	0.0170508	0.1569	14.4961	101.607	0.2313	0.4968	0.4414	0.0818	0.3814	0.4685
10	Line 5	4	1	Ancestral-like	2.689	0.4917	0.931	0.0553	0.017044	0.2466	15.9762	101.568	0.2547	0.5056	0.395	0.0801	0.367	0.4969
11	Line 5	2	1	Ancestral-like	2.596	0.5641	0.869	0.0687	0.0176492	0.2267	14.0834	101.802	0.2494	0.5038	0.4244	0.0768	0.3833	0.3343
13	Line 1	2	2	Ancestral-like	2.649	0.6464	0.721	0.0656	0.0166821	0.2093	22.5358	101.276	0.222	0.4309	0.3789	0.0962	0.3726	0.451
14	Line 1	4	2	Mutualist 1	1.761	0.4083	0.33	0.0534	0.0177873	0.1477	37.2498	101.588	0.2075	0.4788	0.3087	0.0923	0.2865	0.3321
15	Line 2	2	2	Transient	2.627	0.584	0.455	0.0522	0.0177214	0.2689	15.098	100.729	0.2226	0.4661	0.0489	0.162	0.3431	0.433
16	Line 2	4	2	Transient	2.608	0.4471	0.576	0.0476	0.0183306	0.2578	22.4892	101.763	0.223	0.4802	0.0322	0.1688	0.2084	0.446
17	Line 3	2	2	Ancestral-like	2.626	0.5415	0.599	0.0523	0.0177905	0.3207	10.5305	101.412	0.2134	0.4772	0.3077	0.0983	0.3756	0.4102
18	Line 3	4	2	Ancestral-like	2.704	0.5632	0.721	0.0529	0.0173226	0.1642	15.7	101.705	0.1994	0.4525	0.3529	0.0863	0.3417	0.406
19	ori	ori	2	Ancestor	2.666	0.5587	0.979	0.0574	0.0178872	0.2391	16.1561	102.056	0.1987	0.4418	0.3506	0.0812	0.4019	0.3648
20	Line 4	4	2	Mutualist 2	1.41	0.0634	0.197	0.0444	0.0081938	0.1213	3.68239	92.985	0.1939	0.3368	0.3346	0.1033	0.4646	0.2924
21	Line 4	2	2	Transient	2.382	0.5285	0.731	0.0537	0.0183836	0.3119	13.5993	101.861	0.2297	0.4144	0.032	0.1068	0.397	0.4103
22	Line 5	4	2	Ancestral-like	2.687	0.4748	0.677	0.0585	0.0175676	0.1861	20.1806	101.646	0.2342	0.4446	0.4136	0.0746	0.3867	0.4425
23	Line 5	2	2	Ancestral-like	2.68	0.5301	0.809	0.0591	0.0180164	0.2163	11.0984	101.666	0.2252	0.4604	0.3945	0.0792	0.39	0.4367
25	Line 1	2	3	Ancestral-like	2.581	0.6022	0.784	0.063	0.0170808	0.2086	13.3108	101.158	0.2115	0.4283	0.3767	0.0844	0.3757	0.4174
26	Line 1	4	3	Ancestral-like	2.612	0.5686	0.371	0.0627	0.0182709	0.2633	15.1663	101.139	0.2215	0.4087	0.3079	0.1008	0.3246	0.4061
27	Line 2	2	3	Transient	2.504	0.5659	0.501	0.0537	0.0175424	0.4029	15.2377	101.041	0.2223	0.4442	0.0348	0.1683	0.3902	0.3998
28	Line 2	4	3	Mutualist 1	2.675	0.4046	0.423	0.0461	0.0179443	0.1732	21.065	101.919	0.1859	0.5394	0.3332	0.2512	0.3449	0.4652
29	Line 3	2	3	Ancestral-like	2.456	0.503	0.683	0.0509	0.0180448	0.1982	22.5202	101.022	0.1689	0.4658	0.3034	0.0978	0.3435	0.3541
30	Line 3	4	3	Mutualist 1	2.144	0.4002	0.382	0.0419	0.0183557	0.2469	25.0615	99.2858	0.2123	0.3792	0.3023	0.0946	0.2872	0.3613
31	ori	ori	3	Ancestor	2.678	0.5328	0.82	0.0564	0.0177954	0.2131	20.9377	101.198	0.1771	0.3958	0.3433	0.0934	0.3966	0.454
32	Line 4	4	3	Ancestral-like	2.707	0.5192	0.692	0.0527	0.0177104	0.2226	18.1234	101.685	0.1524	0.4145	0.3716	0.0885	0.4255	0.3969
33	Line 4	2	3	Ancestral-like	2.735	0.5253	0.79	0.0564	0.018268	0.2066	17.0343	101.178	0.1871	0.4474	0.317	0.0828	0.3892	0.3876
34	Line 5	4	3	Stress-sensitive	0.904	0.372	0.044	0.0734	0.0089384	0.916	98.275	101.861	0.1467	0.0307	0.0319	0.0303	0.389	0.2938
35	Line 5	2	3	Transient	2.544	0.5084	0.703	0.0652	0.0182306	0.3063	16.364	101.705	0.2302	0.361	0.0321	0.0846	0.0332	0.3379
37	Line 1	2	4	Ancestral-like	2.517	0.6396	0.889	0.056	0.0168642	0.2002	20.6306	101.002	0.3104	0.4203	0.3014	0.088	0.4002	0.4145
38	Line 1	4	4	Ancestral-like	2.523	0.5748	0.874	0.0599	0.0166287	0.2422	25.6294	101.178	0.2413	0.4061	0.3682	0.0853	0.3918	0.4077
39	Line 2	2	4	Mutualist 2	1.408	0.0888	0.161	0.047	0.00975208	0.1766	1.51035	87.7765	0.1889	0.3824	0.3802	0.1071	0.3916	0.335
40	Line 2	4	4	Transient	2.635	0.5463	0.341	0.0574	0.0176398	0.2519	19.6407	101.549	0.1738	0.3714	0.0319	0.1229	0.0331	0.3557
41	Line 3	2	4	Transient	2.575	0.5268	0.597	0.0551	0.0179914	0.2274	17.1801	101.354	0.1932	0.3719	0.0335	0.0903	0.3977	0.4041
42	Line 3	4	4	Ancestral-like	2.76	0.4962	0.914	0.053	0.0166255	0.3616	18.8805	100.983	0.1884	0.4037	0.37	0.0877	0.4295	0.5076
43	ori	ori	4	Ancestor	2.722	0.4963	0.872	0.0589	0.0179042	0.2167	17.1212	101.724	0.1814	0.4359	0.3428	0.0935	0.3936	0.464
44	Line 4	4	4	Ancestral-like	2.64	0.5272	0.783	0.0556	0.0174486	0.233	16.3423	100.885	0.1848	0.4166	0.3323	0.1797	0.4215	0.4361
45	Line 4	2	4	Transient	2.456	0.5481	0.665	0.0557	0.0184142	0.3527	17.8441	101.705	0.1879	0.3175	0.0317	0.1034	0.4062	0.3609
46	Line 5	4	4	Ancestral-like	2.552	0.487	0.963	0.0568	0.017928	0.2296	18.7688	101.022	0.177	0.3973	0.2985	0.0776	0.4105	0.4171
47	Line 5	2	4	Transient	2.577	0.5479	0.721	0.0517	0.0183326	0.2823	18.2506	101.354	0.208	0.4109	0.0326	0.0782	0.3649	0.3974
49	Line 1	2	5	Ancestral-like	2.506	0.6385	0.934	0.0521	0.017197	0.2295	18.4647	100.671	0.2605	0.3759	0.293	0.1054	0.3777	0.3891
50	Line 1	4	5	Ancestral-like	2.707	0.5749	0.767	0.061	0.0166569	0.249	24.9374	101.373	0.2413	0.3926	0.3592	0.1032	0.3923	0.3835
51	Line 2	2	5	Ancestral-like	2.634	0.5692	0.476	0.0534	0.0168736	0.2221	16.9567	101.217	0.2246	0.435	0.2173	0.0875	0.3873	0.4196
52	Line 2	4	5	Ancestral-like	2.699	0.5244	0.638	0.0577	0.0159724	0.2463	24.2672	101.237	0.2229	0.4201	0.3326	0.1743	0.4215	0.4673
53	Line 3	2	5	Transient	2.255	0.5207	0.622	0.0575	0.0180323	0.4304	24.0903	100.671	0.2107	0.3922	0.032	0.1136	0.0905	0.3993
54	Line 3	4	5	Ancestral-like	2.708	0.4638	0.813	0.0524	0.0168453	0.1977	17.5835	95.9501	0.1552	0.4008	0.3405	0.0876	0.4135	0.4511
55	ori	ori	5	Ancestor	2.695	0.5372	0.851	0.0552	0.0182136	0.2282	14.524	101.178	0.176	0.4249	0.3282	0.0789	0.4159	0.4597
56	Line 4	4	5	Mutualist 2	1.347	0.0641	0.236	0.0459	0.0096932	0.2075	1.3521	101.158	0.2104	0.2933	0.3064	0.0972	0.3651	0.2038
57	Line 4	2	5	Ancestral-like	2.404	0.535	0.699	0.0642	0.0185332	0.3586	20.8136	101.685	0.1995	0.3918	0.2986	0.0987	0.4278	0.3837
58	Line 5	4	5	Transient	2.508	0.5076	0.589	0.057	0.0180266	0.2523	22.0672	101.276	0.1909	0.3488	0.0318	0.0338	0.4008	0.4053
59	Line 5	2	5	Ancestral-like	2.676	0.542	0.742	0.0684	0.0181388	0.245	19.5538	101.158	0.1786	0.3362	0.2766	0.084	0.4045	0.4039
61	Line 1	2	6	Ancestral-like	2.592	0.6073	0.901	0.0858	0.0172912	0.2076	16.8853	100.827	0.2492	0.4007	0.294	0.0892	0.3907	0.4419
62	Line 1	4	6	Ancestral-like	2.737	0.5791	0.816	0.0552	0.0169615	0.2205	27.6897	101.178	0.249	0.3788	0.2959	0.0943	0.3786	0.4081
63	Line 2	2	6	Transient	1.823	0.5381	0.633	0.056	0.0177968	0.5183	26.132	100.963	0.2226	0.3731	0.0329	0.1105	0.3917	0.3553
64	Line 2	4	6	Transient	2.517	0.4333	0.575	0.0421	0.0182929	0.217	20.1961	101.256	0.2807	0.4626	0.0337	0.1387	0.1627	0.448
65	Line 3	2	6	Ancestral-like	2.721	0.5376	0.694	0.0544	0.0176241	0.2465	13.8414	101.705	0.1987	0.3821	0.3234	0.0897	0.3845	0.4222
66	Line 3	4	6	Transient	2.708	0.5216	0.941	0.0556	0.0171719	0.2287	21.1829	100.846	0.1886	0.3499	0.0331	0.0422	0.3887	0.5163
67	ori	ori	6	Ancestor	2.645	0.5276	0.8	0.0531	0.0180878	0.2616	20.5964	101.022	0.1694	0.3906	0.2948	0.0835	0.4147	0.4816
68	Line 4	4	6	Mutualist 2	1.348	0.0624	0.233	0.0465	0.0090608	0.1388	4.20679	101.139	0.1786	0.3051	0.3358	0.0972	0.3725	0.2218
69	Line 4	2	6	Ancestral-like	2.532	0.5452	0.899	0.0555	0.0184992	0.2373	16.1655	101.022	0.1642	0.3579	0.2704	0.0872	0.3906	0.4101
70	Line 5	4	6	Ancestral-like	2.582	0.4929	0.557	0.057	0.0179586	0.2528	24.0438	101.158	0.165	0.3534	0.3483	0.0819	0.4064	0.417
71	Line 5	2	6	Ancestral-like	2.621	0.5229	0.709	0.0578	0.0181048	0.2998	21.6607	101.9	0.165	0.4325	0.2774	0.0824	0.4034	0.4197
73	Line 1	2	7	Ancestral-like	2.625	0.5917	0.862	0.0895	0.0171405	0.2084	16.4913	100.846	0.2352	0.3802	0.2958	0.0964	0.3887	0.3787
74	Line 1	4	7	Ancestral-like	2.7	0.5898	0.659	0.0554	0.016905	0.2493	21.8934	100.983	0.2832	0.3658	0.3179	0.0866	0.3752	0.4119
75	Line 2	2	7	Transient	2.647	0.5353	0.72	0.0544	0.017219	0.2801	17.869	101.412	0.2467	0.3755	0.0333	0.0839	0.3803	0.4553
76	Line 2	4	7	Stress-sensitive	0.802	0.4062	0.044	0.0633	0.0094318	1.5719	98.1354	100.963	0.0358	0.0376	0.0315	0.0331	0.0332	0.0349
77	Line 3	2	7	Transient	2.009	0.5208	0.571	0.0484	0.0179946	0.6038	18.6633	100.905	0.2002	0.3356	0.0331	0.0532	0.378	0.435
78	Line 3	4	7	Ancestral-like	2.77	0.528	0.815	0.0508	0.0169804	0.1859	20.3854	100.593	0.233	0.3632	0.3139	0.0924	0.4129	0.3995
79	ori	ori	7	Ancestor	2.657	0.5049	0.821	0.0537	0.0180946	0.1992	21.9803	101.529	0.1957	0.3892	0.2968	0.1239	0.418	0.4438
80	Line 4	4	7	Ancestral-like	2.77	0.5331	0.915	0.0565	0.017588	0.23	20.3265	101.08	0.1816	0.3699	0.3585	0.0944	0.4124	0.4696
81	Line 4	2	7	Transient	2.067	0.5181	0.584	0.0517	0.0186522	0.6395	18.0086	101.568	0.1791	0.357	0.0345	0.0887	0.0354	0.3835
82	Line 5	4	7	Ancestral-like	2.624	0.5012	0.966	0.0741	0.017843	0.2242	19.1474	101.256	0.1927	0.3924	0.3522	0.0821	0.4116	0.4236
83	Line 5	2	7	Transient	2.63	0.5313	0.794	0.0589	0.018166	0.3606	19.4421	101.022	0.1796	0.4036	0.033	0.0879	0.4168	0.4164
85	Line 1	2	8	Ancestral-like	2.438	0.6234	0.391	0.0614	0.0166569	0.2128	19.0605	100.651	0.2845	0.3714	0.3008	0.075	0.3835	0.3999
86	Line 1	4	8	Ancestral-like	2.594	0.6342	0.674	0.0517	0.0160635	0.2318	16.8388	101.158	0.2037	0.3627	0.2913	0.1098	0.3702	0.403
87	Line 2	2	8	Ancestral-like	2.342	0.5767	0.75	0.054	0.0165502	0.244	9.2087	101.041	0.3053	0.3503	0.3006	0.0811	0.3973	0.3528
88	Line 2	4	8	Transient	2.618	0.4566	0.691	0.045	0.0183243	0.3323	24.323	101.217	0.2987	0.4427	0.035	0.1333	0.2816	0.4352
89	Line 3	2	8	Transient	2.691	0.5516	0.839	0.0573	0.0173854	0.251	20.1062	100.261	0.2735	0.3495	0.1214	0.0859	0.3809	0.3741
90	Line 3	4	8	Stress-sensitive	0.991	0.4426	0.173	0.0738	0.00846154	0.8851	97.7506	101.295	0.1486	0.2385	0.0329	0.0339	0.0341	0.2969
91	ori	ori	8	Ancestor	2.726	0.5607	0.863	0.064	0.0178124	0.2495	17.4873	100.846	0.2571	0.4186	0.3288	0.0704	0.4212	0.4974
92	Line 4	4	8	Mutualist 2	1.37	0.0693	0.236	0.0482	0.00936	0.1445	7.24765	100.729	0.2107	0.3476	0.2911	0.0989	0.3584	0.2817
93	Line 4	2	8	Ancestral-like	2.592	0.5521	0.901	0.0598	0.0178362	0.2073	10.8098	100.456	0.221	0.3981	0.3124	0.0845	0.414	0.4546
94	Line 5	4	8	Ancestral-like	2.698	0.5459	0.89	0.0501	0.0173602	0.2157	9.36384	101.041	0.2035	0.3817	0.3118	0.0746	0.4249	0.4677
95	Line 5	2	8	Ancestral-like	2.655	0.5566	0.999	0.0584	0.0164796	0.2924	12.9167	101.178	0.239	0.4291	0.3314	0.0951	0.4356	0.4165
97	Line 1	2	9	Ancestral-like	2.567	0.6789	1.449	0.0475	0.0172995	0.2275	23.628	101.549	0.1693	0.4007	0.3084	0.0881	0.3431	0.4224
98	Line 1	4	9	Ancestral-like	2.748	0.5488	0.893	0.0529	0.0160759	0.1964	20.5654	101.49	0.221	0.406	0.3382	0.0956	0.3208	0.4695
99	Line 2	2	9	Ancestral-like	2.771	0.5073	0.868	0.0512	0.0175066	0.2839	19.5197	101.568	0.2583	0.4078	0.2999	0.1884	0.3744	0.4413
100	Line 2	4	9	Transient	2.626	0.4152	0.609	0.0425	0.0175282	0.5688	21.2946	101.958	0.25	0.3653	0.0312	0.0331	0.0335	0.5412
101	Line 3	2	9	Ancestral-like	2.549	0.4784	0.838	0.053	0.0177507	0.316	19.6097	101.51	0.195	0.4209	0.3389	0.0763	0.3747	0.4544
102	Line 3	4	9	Ancestral-like	2.76	0.4983	1.298	0.0523	0.0158596	0.252	19.1101	101.549	0.2089	0.4166	0.2742	0.0986	0.3815	0.4978
103	ori	ori	9	Ancestor	2.69	0.5126	0.904	0.0576	0.0167773	0.2663	18.7998	101.119	0.2596	0.4582	0.425	0.0906	0.3716	0.4966
104	Line 4	4	9	Ancestral-like	2.746	0.5364	0.85	0.0855	0.0163279	0.2725	18.0458	101.276	0.2461	0.3748	0.2833	0.1431	0.405	0.5249
105	Line 4	2	9	Ancestral-like	2.5	0.4862	1.176	0.0509	0.017199	0.3604	20.8726	101.568	0.2484	0.3739	0.3867	0.0864	0.3829	0.4393
106	Line 5	4	9	Ancestral-like	2.839	0.5287	1.11	0.0545	0.0144586	0.2598	21.4001	101.49	0.2208	0.3927	0.3103	0.1169	0.3743	0.4643
107	Line 5	2	9	Ancestral-like	2.684	0.5311	0.932	0.0486	0.0179337	0.3414	32.2541	101.237	0.3077	0.4002	0.383	0.0914	0.3649	0.4246
109	Line 1	2	10	Ancestral-like	2.504	0.5746	1.441	0.0614	0.0175838	0.2392	16.9102	101.471	0.1555	0.4091	0.3142	0.1109	0.3516	0.42
110	Line 1	4	10	Ancestral-like	2.668	0.5261	0.939	0.0544	0.0176981	0.2437	27.2088	101.334	0.2256	0.4581	0.3525	0.077	0.3398	0.3975
111	Line 2	2	10	Ancestral-like	2.701	0.483	0.85	0.054	0.0181184	0.2647	17.0839	100.827	0.2249	0.4347	0.3348	0.1005	0.3585	0.4305
112	Line 2	4	10	Transient	2.748	0.4131	0.615	0.0505	0.0177599	0.2185	28.2172	101.705	0.2994	0.3993	0.0312	0.1339	0.3001	0.477
113	Line 3	2	10
114	Line 3	4	10	Ancestral-like	2.772	0.4803	0.861	0.0653	0.0169411	0.2487	21.2387	101.178	0.1912	0.4128	0.3347	0.12	0.3882	0.4446
115	ori	ori	10	Ancestor	2.597	0.5098	0.974	0.0512	0.0175251	0.2598	17.7852	101.432	0.1825	0.4292	0.3255	0.0902	0.3856	0.4672
116	Line 4	4	10	Mutualist 2	1.408	0.0759	0.227	0.0416	0.0093343	0.1758	9.74861	100.768	0.2064	0.3977	0.3082	0.1555	0.3456	0.3749
117	Line 4	2	10	Ancestral-like	2.621	0.5407	0.826	0.0496	0.0179213	0.4365	23.0819	101.588	0.2038	0.4032	0.3292	0.1049	0.3798	0.4003
118	Line 5	4	10	Ancestral-like	2.747	0.5195	0.362	0.0756	0.0164798	0.2522	16.0941	101.607	0.2083	0.3848	0.338	0.116	0.3825	0.4258
119	Line 5	2	10	Ancestral-like	2.448	0.5355	0.629	0.0472	0.0175679	0.6156	20.2861	101.646	0.2224	0.4382	0.3251	0.0518	0.3838	0.3736
121	Line 1	2	11	Ancestral-like	2.481	0.5265	0.831	0.0524	0.0179701	0.3602	21.6297	101.178	0.1509	0.426	0.3013	0.094	0.3478	0.3791
122	Line 1	4	11	Transient	2.231	0.3314	0.301	0.0414	0.018415	0.3192	36.0055	101.822	0.1905	0.3246	0.0312	0.035	0.2958	0.3561
123	Line 2	2	11	Ancestral-like	2.677	0.49	0.756	0.048	0.0183007	0.2641	21.4994	101.178	0.2344	0.4436	0.3547	0.1188	0.3655	0.4179
124	Line 2	4	11	Transient	2.799	0.4188	0.566	0.0475	0.0180813	0.3793	21.3194	101.49	0.2547	0.4006	0.0312	0.0761	0.3036	0.4855
125	Line 3	2	11	Transient	2.623	0.484	0.657	0.0784	0.017899	0.269	23.2029	101.08	0.1838	0.4843	0.0312	0.0898	0.3249	0.3577
126	Line 3	4	11	Ancestral-like	2.798	0.472	0.807	0.0642	0.0168608	0.2062	21.9369	100.983	0.188	0.447	0.3624	0.0963	0.3839	0.4408
127	ori	ori	11	Ancestor	2.718	0.5168	0.833	0.0444	0.017726	0.2596	21.4063	101.354	0.1841	0.4141	0.3341	0.0886	0.4061	0.4265
128	Line 4	4	11	Mutualist 2	1.349	0.0789	0.22	0.0421	0.0091793	0.1973	4.2192	100.495	0.1907	0.4023	0.2736	0.1233	0.3857	0.3251
129	Line 4	2	11	Transient	2.534	0.5148	0.728	0.0445	0.0177539	0.3256	21.9028	101.49	0.1922	0.4102	0.1316	0.1171	0.3894	0.3803
130	Line 5	4	11	Ancestral-like	2.781	0.5203	0.224	0.0608	0.016083	0.2959	22.1541	101.237	0.2155	0.3729	0.3234	0.1117	0.3886	0.375
131	Line 5	2	11	Transient	2.769	0.5358	0.771	0.0553	0.0173664	0.2936	20.1372	101.588	0.2396	0.4454	0.0312	0.1111	0.4114	0.3803
133	Line 1	2	12	Transient	2.33	0.5455	0.848	0.0522	0.0179175	0.3524	26.8798	101.529	0.1273	0.4348	0.0319	0.0919	0.3729	0.3807
134	Line 1	4	12	Transient	2.74	0.5272	0.604	0.0561	0.0173119	0.2146	20.885	101.178	0.2138	0.4314	0.0312	0.0892	0.3661	0.4144
135	Line 2	2	12	Transient	2.494	0.4884	0.693	0.0499	0.0183161	0.2632	28.8409	100.203	0.2156	0.4692	0.0318	0.1041	0.3903	0.4279
136	Line 2	4	12	Transient	2.734	0.399	0.669	0.0499	0.0178341	0.1862	28.2637	101.276	0.2653	0.4083	0.0312	0.1847	0.3567	0.4968
137	Line 3	2	12	Transient	2.621	0.4845	0.654	0.0457	0.0177847	0.2572	27.3267	101.393	0.1729	0.4595	0.0312	0.086	0.3983	0.3708
138	Line 3	4	12	Ancestral-like	2.746	0.4694	0.614	0.061	0.0168268	0.2046	16.7519	100.905	0.1805	0.4871	0.3642	0.0813	0.3978	0.366
139	ori	ori	12	Ancestor	2.673	0.5317	0.892	0.042	0.0173335	0.2144	24.2486	101.744	0.1899	0.4206	0.3108	0.0982	0.4157	0.4029
140	Line 4	4	12	Ancestral-like	2.736	0.5561	0.72	0.0654	0.0165542	0.2199	20.5002	101.471	0.1913	0.3805	0.3239	0.1242	0.4216	0.4147
141	Line 4	2	12	Ancestral-like	2.684	0.5392	0.883	0.0448	0.0173726	0.284	23.569	100.885	0.1878	0.4032	0.3733	0.139	0.4104	0.4129
142	Line 5	4	12	Ancestral-like	2.787	0.5278	0.335	0.0482	0.016238	0.2821	21.2636	101.49	0.2013	0.3571	0.3623	0.1063	0.4092	0.3949
143	Line 5	2	12	Ancestral-like	2.822	0.5613	0.811	0.0481	0.0170626	0.2783	19.2187	101.802	0.219	0.4198	0.378	0.1293	0.4073	0.3957
145	Line 1	2	13	Ancestral-like	2.566	0.5372	0.918	0.0501	0.0178526	0.3216	22.4271	100.866	0.1921	0.385	0.3152	0.0986	0.3825	0.3817
146	Line 1	4	13	Transient	2.717	0.5201	0.591	0.0575	0.0170647	0.2141	28.1086	101.315	0.2097	0.4823	0.0312	0.0386	0.3976	0.3647
147	Line 2	2	13	Transient	2.491	0.4905	0.625	0.0554	0.0182265	0.2867	19.8331	101.139	0.2033	0.466	0.0318	0.1349	0.0473	0.3674
148	Line 2	4	13	Mutualist 2	1.313	0.0656	0.044	0.0434	0.00873405	0.2019	17.2267	100.768	0.2047	0.407	0.0312	0.0373	0.0307	0.3066
149	Line 3	2	13	Transient	2.698	0.4851	0.738	0.0529	0.0171728	0.1765	18.4213	100.866	0.1938	0.4724	0.0548	0.0923	0.4362	0.4229
150	Line 3	4	13	Ancestral-like	2.625	0.4789	0.659	0.0586	0.0165641	0.1925	21.9431	100.983	0.1758	0.4747	0.3347	0.0783	0.3352	0.3631
151	ori	ori	13	Ancestor	2.52	0.5252	0.873	0.0481	0.0171049	0.1985	27.0319	100.866	0.1959	0.4069	0.315	0.0896	0.3753	0.4754
152	Line 4	4	13	Ancestral-like	2.714	0.5672	0.542	0.0543	0.0163744	0.22	20.3885	101.002	0.2192	0.407	0.3633	0.1162	0.4097	0.3961
153	Line 4	2	13	Ancestral-like	2.66	0.5489	0.809	0.052	0.0166689	0.2333	24.4223	101.354	0.2042	0.4125	0.3696	0.1416	0.4225	0.415
154	Line 5	4	13	Ancestral-like	2.685	0.5212	0.925	0.0502	0.0161822	0.2509	22.8554	101.432	0.1921	0.3828	0.3486	0.1065	0.4189	0.4447
155	Line 5	2	13	Ancestral-like	2.58	0.539	0.594	0.0522	0.017168	0.393	22.0734	101.529	0.209	0.4225	0.3496	0.0989	0.4215	0.3611
157	Line 1	2	14	Ancestral-like	2.586	0.5598	0.742	0.0491	0.017077	0.3124	-90.6713	47.8452	0.1531	0.4166	0.3243	0.0879	0.3906	0.3545
158	Line 1	4	14	Transient	2.712	0.5358	0.595	0.0561	0.0172099	0.2625	27.4632	101.237	0.2194	0.491	0.0312	0.0347	0.3929	0.3354
159	Line 2	2	14	Ancestral-like	2.289	0.499	0.592	0.053	0.0174386	0.3879	27.336	101.002	0.1949	0.4704	0.3154	0.0786	0.3766	0.3469
160	Line 2	4	14	Stress-sensitive	1.421	0.3913	0.586	0.0465	0.0127881	0.7615	23.5814	101.393	0.2033	0.0345	0.0312	0.0341	0.0304	0.4499
161	Line 3	2	14	Transient	2.337	0.4839	0.623	0.0469	0.0167093	0.2736	27.6183	100.885	0.1807	0.4825	0.0321	0.0801	0.4	0.3408
162	Line 3	4	14	Transient	2.618	0.482	0.661	0.0459	0.0150964	0.2169	24.7047	101.061	0.1705	0.4512	0.0312	0.0323	0.4127	0.3811
163	ori	ori	14	Ancestor	2.657	0.5126	0.945	0.0426	0.0159863	0.1953	25.648	100.924	0.1849	0.4217	0.2751	0.0983	0.4097	0.4607
164	Line 4	4	14	Mutualist 2	1.287	0.1161	0.195	0.0453	0.0118701	0.1164	11.0673	101.178	0.1964	0.3586	0.2602	0.1455	0.3566	0.3405
165	Line 4	2	14	Ancestral-like	2.601	0.5162	0.586	0.0519	0.0135131	0.2256	25.9024	101.49	0.1829	0.4007	0.2989	0.1185	0.4177	0.4197
166	Line 5	4	14	Ancestral-like	2.673	0.5207	0.913	0.0526	0.0135131	0.2073	23.2649	101.432	0.1916	0.3889	0.32	0.1106	0.4305	0.4689
167	Line 5	2	14	Ancestral-like	2.775	0.5401	0.948	0.0544	0.0147128	0.1961	24.4285	101.549	0.2148	0.4117	0.3632	0.1139	0.4186	0.4263
169	Line 1	2	15	Ancestral-like	2.489	0.5229	0.977	0.0546	0.0143949	0.2079	-90.0321	53.4438	0.2033	0.4144	0.3427	0.1074	0.3791	0.3824
170	Line 1	4	15	Transient	2.659	0.5335	0.951	0.053	0.0149975	0.2251	22.5606	100.983	0.2388	0.4986	0.0312	0.088	0.3816	0.4479
171	Line 2	2	15	Ancestral-like	2.6	0.5074	0.711	0.053	0.015461	0.2018	23.9879	101.198	0.2365	0.5027	0.3428	0.1186	0.3972	0.4024
172	Line 2	4	15	Mutualist 2	1.297	0.062	0.143	0.0404	0.0107735	0.2244	16.5906	100.788	0.1893	0.385	0.2501	0.0331	0.3833	0.3424
173	Line 3	2	15	Transient	2.646	0.4791	0.746	0.0498	0.0125409	0.1843	30.1845	101.237	0.182	0.4383	0.0321	0.1118	0.3872	0.3976
174	Line 3	4	15	Ancestral-like	2.648	0.515	0.751	0.0499	0.0101647	0.2091	24.835	101.237	0.2203	0.4616	0.3482	0.1171	0.4107	0.4145
175	ori	ori	15	Ancestor	2.686	0.5259	1.043	0.0472	0.0114996	0.2347	29.1171	101.666	0.1994	0.3844	0.3124	0.0768	0.3864	0.4413
176	Line 4	4	15	Ancestral-like	2.656	0.5531	0.724	0.049	0.0116748	0.1488	19.6066	101.139	0.2097	0.4063	0.3434	0.1309	0.4241	0.3982
177	Line 4	2	15	Ancestral-like	2.461	0.5342	0.446	0.0662	0.0138758	0.303	38.9378	101.119	0.236	0.3975	0.3296	0.122	0.4076	0.3674
178	Line 5	4	15	Ancestral-like	2.692	0.5018	0.574	0.0535	0.0106642	0.2467	35.1864	101.08	0.2064	0.4072	0.3388	0.0521	0.4035	0.4337
179	Line 5	2	15	Ancestral-like	2.663	0.5202	0.525	0.0473	0.0143315	0.3704	33.7001	101.666	0.1913	0.4281	0.367	0.1153	0.4287	0.409
181	Line 1	2	16	Ancestral-like	2.529	0.5841	0.851	0.0527	0.0123679	0.1877	32.3689	100.983	0.1478	0.4019	0.3344	0.089	0.3821	0.3607
182	Line 1	4	16	Ancestral-like	2.761	0.5256	0.94	0.0586	0.00858882	0.1677	35.2546	100.164	0.1748	0.4577	0.3202	0.0947	0.4118	0.4034
183	Line 2	2	16	Mutualist 2	1.251	0.0722	0.184	0.0408	0.0118673	0.1033	13.9748	100.944	0.1428	0.3719	0.2635	0.0526	0.3673	0.3161
184	Line 2	4	16	Mutualist 2	1.253	0.0642	0.142	0.0582	0.0112339	0.3062	8.92633	100.69	0.1436	0.3716	0.0312	0.037	0.0321	0.3321
185	Line 3	2	16	Ancestral-like	2.643	0.5282	0.892	0.0546	0.0129241	0.1962	32.9057	100.924	0.2084	0.4475	0.374	0.1412	0.3908	0.3485
186	Line 3	4	16	Ancestral-like	2.671	0.5075	0.873	0.0508	0.00891327	0.1307	36.9643	100.632	0.1831	0.4133	0.3462	0.1325	0.3666	0.4152
187	ori	ori	16	Ancestor	2.614	0.5167	0.85	0.0452	0.0107549	0.1648	33.3339	101.237	0.2318	0.3775	0.3305	0.0707	0.4116	0.4091
188	Line 4	4	16	Mutualist 1	1.401	0.1232	0.257	0.0521	0.0175927	0.1373	19.8021	100.924	0.2711	0.3545	0.2963	0.1698	0.3369	0.2596
189	Line 4	2	16	Ancestral-like	2.62	0.5491	0.772	0.0453	0.0112563	0.2393	33.0857	101.217	0.2163	0.3601	0.3734	0.1228	0.4287	0.3448
190	Line 5	4	16	Transient	2.682	0.5113	0.766	0.0555	0.0132961	0.2412	29.6973	101.549	0.3059	0.4139	0.0344	0.0335	0.4096	0.3814
191	Line 5	2	16	Ancestral-like	2.71	0.5353	0.988	0.0494	0.0102488	0.2575	29.3001	101.061	0.3161	0.4055	0.3788	0.1189	0.4147	0.4142
194	Line 1	6	1	Mutualist 1	2.466	0.3301	0.324	0.0467	0.0179192	0.213	28.3134	100.905	0.1891	0.4785	0.3589	0.1057	0.2844	0.4996
195	Line 1	6	2	Mutualist 1	2.66	0.3228	0.303	0.0488	0.0183903	0.236	28.8719	101.724	0.1905	0.4634	0.3647	0.077	0.3584	0.3471
196	Line 2	6	1	Mutualist 1	2.013	0.1001	0.257	0.0424	0.0163429	0.655	21.971	101.685	0.1772	0.3732	0.3106	0.1812	0.2375	0.3748
197	Line 2	6	2	Mutualist 2	1.656	0.0624	0.188	0.0464	0.00871551	0.303	7.11423	58.9253	0.2672	0.5439	0.381	0.1863	0.3807	0.4771
198	Line 3	6	1	Mutualist 1	2.748	0.4443	0.319	0.0431	0.017668	0.214	30.6065	101.315	0.2174	0.4003	0.4766	0.1034	0.2579	0.4718
199	Line 3	6	2	Mutualist 1	2.654	0.4172	0.279	0.0461	0.0185664	0.196	24.7326	101.822	0.2844	0.3852	0.3903	0.1005	0.2801	0.4382
200	Line 4	6	1	Mutualist 2	0.704	0.0623	0.248	0.0436	0.0075036	0.219	6.24541	47.6891	0.1825	0.2482	0.2956	0.1274	0.491	0.2882
201	Line 4	6	2	Mutualist 2	0.657	0.074	0.27	0.0437	0.0083268	0.241	6.8691	38.1891	0.143	0.2661	0.2683	0.1135	0.4958	0.2822
202	Line 5	6	1	Ancestral-like	2.75	0.5168	1.117	0.0488	0.0184754	0.316	23.3177	101.549	0.1754	0.4577	0.5563	0.0718	0.4126	0.4998
203	Line 5	6	2	Stress-sensitive	0.805	0.4104	0.189	0.0878	0.0082214	1.227	98.2874	101.861	0.2219	0.4074	0.4149	0.1004	0.3824	0.4619
206	Line 1	6	3	Ancestral-like	2.764	0.581	0.755	0.0775	0.0186603	0.217	24.4254	101.724	0.1658	0.442	0.3436	0.0928	0.3617	0.4428
207	Line 1	6	4	Ancestral-like	2.707	0.483	0.724	0.0685	0.0188569	0.228	21.5738	101.217	0.1531	0.396	0.3257	0.164	0.35	0.3692
208	Line 2	6	3	Ancestral-like	2.771	0.4077	0.651	0.0584	0.0184342	0.211	22.3682	101.744	0.207	0.3402	0.4002	0.1961	0.3859	0.3509
209	Line 2	6	4	Mutualist 1	1.985	0.0952	0.239	0.0409	0.015909	0.396	20.3761	101.549	0.2041	0.3183	0.3287	0.1937	0.2918	0.3651
210	Line 3	6	3	Mutualist 1	2.597	0.4156	0.335	0.0471	0.0178313	0.16	26.7247	101.198	0.249	0.3563	0.3196	0.1274	0.2709	0.4142
211	Line 3	6	4	Mutualist 1	2.649	0.4269	0.316	0.0493	0.0183841	0.152	29.8183	101.061	0.2269	0.3488	0.3154	0.1187	0.295	0.4364
212	Line 4	6	3	Mutualist 2	1.125	0.0599	0.255	0.0413	0.010686	0.245	15.4114	100.651	0.1521	0.2168	0.2851	0.1384	0.4683	0.2405
213	Line 4	6	4	Mutualist 2	1.468	0.0679	0.236	0.0439	0.009325	0.153	7.26937	77.8473	0.1955	0.224	0.3382	0.1087	0.4497	0.2043
214	Line 5	6	3	Ancestral-like	2.715	0.5202	1.092	0.0548	0.0187882	0.233	17.1615	101.763	0.2257	0.4088	0.3152	0.1289	0.3897	0.4326
215	Line 5	6	4	Ancestral-like	2.779	0.5126	0.94	0.0566	0.0174222	0.269	18.9457	101.373	0.2023	0.4312	0.2649	0.0894	0.4091	0.477
218	Line 1	6	5	Ancestral-like	2.744	0.5312	0.644	0.0702	0.0185252	0.214	18.8619	101.178	0.1651	0.4026	0.2978	0.1362	0.3386	0.384
219	Line 1	6	6	Ancestral-like	2.722	0.4599	0.763	0.0586	0.0185757	0.229	22.9391	101.002	0.1976	0.3675	0.3013	0.1227	0.3193	0.3558
220	Line 2	6	5	Mutualist 2	1.571	0.0672	0.174	0.0425	0.0086625	0.227	8.10096	57.9304	0.2096	0.3268	0.2293	0.1964	0.2915	0.3758
221	Line 2	6	6	Mutualist 1	1.978	0.0927	0.246	0.0418	0.0169782	0.511	20.6926	100.846	0.1928	0.3369	0.2194	0.197	0.2957	0.3731
222	Line 3	6	5	Mutualist 1	2.666	0.4065	0.325	0.0467	0.0181422	0.166	27.2491	101.627	0.179	0.3923	0.2877	0.169	0.4339	0.4605
223	Line 3	6	6	Mutualist 1	2.661	0.391	0.322	0.0423	0.0182574	0.164	24.6116	101.334	0.2201	0.3311	0.2829	0.1147	0.2909	0.3983
224	Line 4	6	5	Mutualist 2	1.088	0.0686	0.252	0.0416	0.01072	0.179	4.60086	100.495	0.224	0.2454	0.3121	0.123	0.4499	0.2494
225	Line 4	6	6	Mutualist 2	1.418	0.067	0.238	0.0459	0.0099512	0.166	8.6781	80.3443	0.1326	0.2306	0.2433	0.1212	0.3619	0.1596
226	Line 5	6	5	Ancestral-like	2.614	0.4962	1.142	0.0501	0.0177648	0.183	23.8235	101.549	0.207	0.4062	0.2934	0.0786	0.4219	0.516
227	Line 5	6	6	Stress-sensitive	0.688	0.376	0.154	0.0925	0.0108099	1.105	99.181	100.963	0.1454	0.3143	0.0332	0.0361	0.0325	0.3031
230	Line 1	6	7	Mutualist 1	2.46	0.3245	0.355	0.0498	0.0181579	0.169	33.6783	101.412	0.1686	0.3576	0.3034	0.1118	0.2977	0.3804
231	Line 1	6	8	Mutualist 1	2.53	0.316	0.357	0.05	0.0185046	0.175	29.8214	101.471	0.136	0.3778	0.3364	0.0973	0.2565	0.3731
232	Line 2	6	7	Mutualist 1	2.002	0.1059	0.27	0.0444	0.0166664	0.226	27.1343	101.119	0.1754	0.3201	0.2747	0.1944	0.2873	0.3503
233	Line 2	6	8	Mutualist 2	1.555	0.0632	0.174	0.0399	0.0087804	0.2	0.765646	79.6225	0.1369	0.3436	0.2935	0.1916	0.2993	0.3212
234	Line 3	6	7	Mutualist 1	2.691	0.4304	0.307	0.0484	0.0183871	0.186	22.2224	101.549	0.2278	0.4281	0.3125	0.0705	0.4278	0.4566
235	Line 3	6	8	Ancestral-like	2.513	0.4383	0.965	0.0537	0.0174571	0.194	29.4677	101.158	0.1231	0.3712	0.3337	0.1033	0.2654	0.3818
236	Line 4	6	7	Mutualist 2	1.335	0.0684	0.246	0.0421	0.0095028	0.162	11.418	99.1492	0.2276	0.2599	0.2902	0.1066	0.3658	0.2323
237	Line 4	6	8	Mutualist 2	0.505	0.0692	0.246	0.0439	0.0064079	0.225	0.00543012	26.6213	0.203	0.3122	0.3435	0.0867	0.4328	0.4135
238	Line 5	6	7	Ancestral-like	2.655	0.497	1.088	0.0603	0.0185672	0.201	20.826	101.354	0.2331	0.4549	0.3374	0.078	0.4209	0.4737
239	Line 5	6	8	Stress-sensitive	0.776	0.4198	0.206	0.0763	0.0102054	1.216	98.1819	101.88	0.1184	0.307	0.0335	0.0356	0.0345	0.3666
242	Line 1	6	9	Mutualist 1	2.527	0.3475	0.358	0.0451	0.0185849	0.201	29.7594	101.451	0.1817	0.464	0.4158	0.1031	0.298	0.4412
243	Line 1	6	10	Mutualist 1	2.517	0.3124	0.349	0.0457	0.0184305	0.216	35.2484	101.315	0.1839	0.4366	0.3399	0.0889	0.3779	0.3721
244	Line 2	6	9	Mutualist 1	2.019	0.1546	0.275	0.0441	0.0166507	0.232	28.6206	101.529	0.1841	0.3883	0.3612	0.1839	0.2322	0.2944
245	Line 2	6	10	Ancestral-like	2.792	0.4033	0.735	0.0473	0.018276	0.342	19.1163	100.729	0.1878	0.3395	0.3123	0.205	0.2325	0.2502
246	Line 3	6	9	Ancestral-like	2.84	0.5071	0.686	0.0582	0.0182583	0.208	21.4528	100.983	0.2068	0.4119	0.4501	0.1052	0.2629	0.4861
247	Line 3	6	10	Ancestral-like	2.808	0.4722	0.753	0.0533	0.0177754	0.283	22.0951	101.158	0.2674	0.3721	0.3809	0.1021	0.2938	0.426
248	Line 4	6	9	Mutualist 2	1.39	0.0659	0.241	0.0393	0.0099006	0.167	5.3859	98.1544	0.2	0.2468	0.3155	0.1254	0.4438	0.2811
249	Line 4	6	10	Mutualist 2	0.611	0.0708	0.244	0.0423	0.0070961	0.201	3.24178	27.6747	0.2296	0.292	0.4296	0.1176	0.4222	0.2581
250	Line 5	6	9	Ancestral-like	2.704	0.5258	0.973	0.0539	0.018625	0.285	20.8074	101.646	0.1193	0.0325	0.0329	0.0325	0.031	0.372
251	Line 5	6	10	Mutualist 2	0.998	0.2465	0.664	0.0477	0.0081129	0.161	28.3537	50.7908	0.2476	0.3766	0.4488	0.0837	0.3813	0.4779
254	Line 1	6	11	Mutualist 1	2.382	0.3629	0.353	0.0477	0.0186508	0.183	27.7114	100.924	0.1435	0.4811	0.3359	0.0844	0.3786	0.3954
255	Line 1	6	12	Mutualist 1	1.943	0.2975	0.266	0.0431	0.0186653	0.257	30.8485	101.334	0.1812	0.3693	0.3146	0.1308	0.3438	0.4033
256	Line 2	6	11	Mutualist 1	1.948	0.1034	0.228	0.041	0.0166475	0.504	21.7414	101.256	0.1939	0.3528	0.2693	0.207	0.26	0.3772
257	Line 2	6	12	Mutualist 1	1.97	0.098	0.229	0.0408	0.0169226	0.524	20.615	101.334	0.1933	0.3405	0.3773	0.2189	0.4013	0.3574
258	Line 3	6	11	Mutualist 1	2.652	0.4176	0.315	0.0433	0.0183306	0.172	23.3922	101.51	0.2507	0.3497	0.3412	0.0957	0.2957	0.4249
259	Line 3	6	12	Mutualist 1	2.69	0.4017	0.329	0.0417	0.018483	0.215	24.6426	101.119	0.1832	0.3781	0.3042	0.0939	0.4256	0.4633
260	Line 4	6	11	Mutualist 2	0.664	0.0714	0.278	0.0419	0.0057696	0.207	1.87649	52.0783	0.2003	0.272	0.3148	0.1284	0.371	0.2076
261	Line 4	6	12	Mutualist 2	0.692	0.0736	0.249	0.0439	0.0070434	0.253	2.38537	55.7261	0.1427	0.2322	0.2896	0.1258	0.4829	0.2521
262	Line 5	6	11	Stress-sensitive	0.586	0.4247	0.208	0.0893	0.0101114	1.254	99.0104	101.724	0.1333	0.2766	0.0315	0.0322	0.0324	0.305
263	Line 5	6	12	Stress-sensitive	0.665	0.4074	0.169	0.0907	0.0101837	1.279	99.0259	101.237	0.1327	0.3041	0.0342	0.0315	0.0334	0.344
266	Line 1	6	13	Mutualist 1	2.407	0.3275	0.383	0.0475	0.0184342	0.355	37.3398	101.412	0.1977	0.3739	0.3266	0.1069	0.3243	0.4004
267	Line 1	6	14	Mutualist 1	2.558	0.3042	0.363	0.0471	0.0184057	0.217	29.2908	101.51	0.1713	0.3102	0.276	0.1111	0.2701	0.3027
268	Line 2	6	13	Mutualist 1	1.997	0.1029	0.26	0.0413	0.0172096	0.445	29.5453	100.944	0.251	0.4893	0.3828	0.1903	0.3761	0.4746
269	Line 2	6	14	Mutualist 1	1.931	0.0952	0.251	0.0394	0.0165147	0.62	25.6076	100.651	0.1934	0.3061	0.3063	0.2009	0.2918	0.3732
270	Line 3	6	13	Ancestral-like	2.825	0.4879	0.738	0.0458	0.0184122	0.187	22.4023	100.983	0.1679	0.4302	0.2908	0.0862	0.3911	0.4879
271	Line 3	6	14	Ancestral-like	2.53	0.4589	0.906	0.053	0.018038	0.208	32.3162	101.471	0.2111	0.3379	0.3013	0.1057	0.2858	0.393
272	Line 4	6	13	Mutualist 2	1.436	0.0675	0.255	0.0466	0.0096796	0.171	6.94357	98.603	0.1388	0.2151	0.288	0.1313	0.4611	0.1937
273	Line 4	6	14	Mutualist 2	0.562	0.0673	0.246	0.0401	0.006194	0.222	1.60033	44.5289	0.1329	0.2821	0.255	0.1478	0.3848	0.1482
274	Line 5	6	13	Ancestral-like	2.723	0.5029	0.92	0.0543	0.018421	0.225	21.8066	101.783	0.1862	0.4164	0.3665	0.2082	0.4893	0.3891
275	Line 5	6	14	Stress-sensitive	0.686	0.3984	0.173	0.1048	0.0095978	1.369	98.6598	101.529	0.1308	0.3588	0.0335	0.0358	0.035	0.3314
278	Line 1	6	15	Mutualist 1	2.487	0.3698	0.36	0.0448	0.0182835	0.198	27.5594	101.08	0.1912	0.3679	0.3142	0.1107	0.3103	0.418
279	Line 1	6	16	Mutualist 1	2.546	0.3307	0.34	0.0442	0.0185695	0.19	27.5253	100.944	0.1371	0.3861	0.3163	0.0933	0.2581	0.3803
280	Line 2	6	15	Mutualist 1	2.043	0.1071	0.283	0.0419	0.0167166	0.402	27.2677	101.002	0.1589	0.3154	0.3375	0.1834	0.2793	0.3326
281	Line 2	6	16	Ancestral-like	2.834	0.4191	0.867	0.0428	0.0188538	0.268	21.7755	101.295	0.2585	0.496	0.4251	0.192	0.3267	0.4297
282	Line 3	6	15	Mutualist 1	2.64	0.4439	0.335	0.0464	0.0182646	0.214	27.4104	101.451	0.2156	0.3987	0.3394	0.0935	0.433	0.4277
283	Line 3	6	16	Mutualist 1	2.716	0.4195	0.364	0.0439	0.0185077	0.218	27.1684	101.51	0.1814	0.3755	0.3163	0.1094	0.2598	0.4076
284	Line 4	6	15	Ancestral-like	2.824	0.5387	1.118	0.0499	0.0188732	0.24	21.2915	101.198	0.1227	0.2576	0.2861	0.1125	0.394	0.0557
285	Line 4	6	16	Mutualist 2	0.47	0.071	0.331	0.04	0.0068109	0.185	6.67361	57.1501	0.1706	0.1762	0.2822	0.1204	0.4549	0.0544
286	Line 5	6	15	Stress-sensitive	0.593	0.4368	0.205	0.0802	0.0096626	1.252	98.7404	101.588	0.1325	0.0385	0.033	0.034	0.0338	0.3613
287	Line 5	6	16	Ancestral-like	2.801	0.5199	0.932	0.0526	0.0167712	0.195	24.1803	101.139	0.2139	0.409	0.3728	0.0911	0.4184	0.4156

[truncated: 2 more sheets: Figure s5-7, Figure s9]
